# Supplementary material for: Association and mediation between educational attainment and respiratory diseases: a Mendelian randomization study
Source: Respir Res. 2024 Mar 6;25:115. doi: 10.1186/s12931-024-02722-4 (PMC10918882; doi:10.1186/s12931-024-02722-4)
Supplement: Supplementary file 2 — Additional file 2: Table S3. All instrumental variables used in Mendelian randomization analysis. [file 12931_2024_2722_MOESM2_ESM.csv]

Table S6. All instrumental variables used in Mendelian randomization analysis
Outcome	Exposure	SNP	effect_allele.exposure	other_allele.exposure	chr	pos	pval.exposure	samplesize.exposure	F	eaf
Lung function (FVC)	Years of schooling	rs10073890	G	A	5	124288028	1.11E-10	766345	41.45783007	0.7364
Lung function (FVC)	Years of schooling	rs1008078	T	C	1	91189731	1.20E-23	766345	100.9269939	0.4099
Lung function (FVC)	Years of schooling	rs10189857	G	A	2	60713235	6.70E-24	766345	101.7620806	0.4184
Lung function (FVC)	Years of schooling	rs10191758	G	A	2	144263280	9.60E-21	766345	86.8624	0.381
Lung function (FVC)	Years of schooling	rs10205801	A	G	2	233597196	7.17E-10	766345	37.91966759	0.5068
Lung function (FVC)	Years of schooling	rs10215082	G	A	7	92657985	3.33E-14	766345	57.38943348	0.5612
Lung function (FVC)	Years of schooling	rs10240905	C	T	7	32263069	3.79E-11	766345	43.47055444	0.6684
Lung function (FVC)	Years of schooling	rs10456918	C	A	6	119233480	3.67E-11	766345	43.94979672	0.182
Lung function (FVC)	Years of schooling	rs10460095	A	G	18	22624708	4.87E-10	766345	38.86173523	0.5867
Lung function (FVC)	Years of schooling	rs1051474	C	T	9	111881856	4.86E-12	766345	47.88934473	0.2738
Lung function (FVC)	Years of schooling	rs10765775	A	G	11	95656362	2.62E-17	766345	71.47933884	0.3963
Lung function (FVC)	Years of schooling	rs10797055	G	A	1	159906849	1.04E-08	766345	32.86222282	0.5102
Lung function (FVC)	Years of schooling	rs10798418	T	C	1	175839834	3.29E-08	766345	30.60072171	0.466
Lung function (FVC)	Years of schooling	rs10856785	T	C	2	16650175	3.83E-09	766345	34.76085069	0.7296
Lung function (FVC)	Years of schooling	rs10887801	T	G	10	90079714	2.27E-10	766345	40.40795458	0.4371
Lung function (FVC)	Years of schooling	rs10940921	G	T	5	30808645	7.00E-10	766345	37.85377765	0.5697
Lung function (FVC)	Years of schooling	rs10994777	A	G	10	63233988	3.36E-10	766345	39.60315101	0.1395
Lung function (FVC)	Years of schooling	rs11023749	A	G	11	15889272	2.96E-10	766345	39.55012346	0.6701
Lung function (FVC)	Years of schooling	rs1105307	A	G	9	72046040	1.67E-09	766345	36.18485207	0.2449
Lung function (FVC)	Years of schooling	rs1106090	A	G	2	58068741	2.09E-11	766345	44.92829388	0.6259
Lung function (FVC)	Years of schooling	rs11081529	C	T	18	75902735	1.82E-12	766345	49.67976067	0.2568
Lung function (FVC)	Years of schooling	rs11123818	A	G	2	100867308	1.72E-32	766345	141.4060735	0.3946
Lung function (FVC)	Years of schooling	rs111821073	T	C	9	99084793	4.85E-09	766345	34.15095515	0.1633
Lung function (FVC)	Years of schooling	rs112687095	A	G	4	1777045	2.42E-08	766345	30.99401525	0.165
Lung function (FVC)	Years of schooling	rs113182709	A	G	8	143297485	1.29E-08	766345	32.35141793	0.02381
Lung function (FVC)	Years of schooling	rs113520408	A	G	7	128402782	1.02E-11	766345	46.12673611	0.2857
Lung function (FVC)	Years of schooling	rs113615161	T	C	7	114519339	3.97E-09	766345	34.668544	0.1395
Lung function (FVC)	Years of schooling	rs1143770	T	C	11	122017598	4.31E-11	766345	43.62141698	0.5918
Lung function (FVC)	Years of schooling	rs115454970	T	G	4	67091953	2.76E-09	766345	35.45933184	0.3044
Lung function (FVC)	Years of schooling	rs11601122	G	A	11	72362718	2.24E-17	766345	71.65990548	0.1497
Lung function (FVC)	Years of schooling	rs11620355	A	G	13	92044587	4.77E-09	766345	34.26151111	0.1156
Lung function (FVC)	Years of schooling	rs11627087	G	A	14	57300708	3.71E-08	766345	30.26692544	0.08503
Lung function (FVC)	Years of schooling	rs11635092	A	G	15	27234553	3.89E-12	766345	48.36927447	0.3639
Lung function (FVC)	Years of schooling	rs11657342	A	G	17	79355294	1.94E-13	766345	54.03404512	0.3554
Lung function (FVC)	Years of schooling	rs11663602	A	C	18	77578191	1.64E-10	766345	40.75814404	0.2568
Lung function (FVC)	Years of schooling	rs11678980	A	G	2	162101261	4.29E-24	766345	102.8101677	0.4456
Lung function (FVC)	Years of schooling	rs11681861	G	T	2	29633087	2.88E-08	766345	30.69758948	0.1565
Lung function (FVC)	Years of schooling	rs11694904	T	C	2	180925445	4.78E-11	766345	43.13294375	0.3384
Lung function (FVC)	Years of schooling	rs11732657	A	G	4	172427073	9.54E-11	766345	41.82215465	0.7007
Lung function (FVC)	Years of schooling	rs117468730	A	G	16	10205467	3.79E-09	766345	34.7843096	0.0119
Lung function (FVC)	Years of schooling	rs11752914	C	T	6	155910988	2.13E-08	766345	31.27709191	0.1973
Lung function (FVC)	Years of schooling	rs11772580	T	G	7	100101648	2.57E-09	766345	35.58330239	0.2534
Lung function (FVC)	Years of schooling	rs11871429	G	A	17	42920929	1.92E-12	766345	49.76534163	0.2041
Lung function (FVC)	Years of schooling	rs12028010	C	T	1	41764471	4.51E-17	766345	70.49348103	0.2228
Lung function (FVC)	Years of schooling	rs12375949	C	T	9	124617900	3.31E-17	766345	70.77504732	0.5697
Lung function (FVC)	Years of schooling	rs12468040	G	T	2	44854981	2.46E-16	766345	66.95915102	0.6037
Lung function (FVC)	Years of schooling	rs12503522	T	C	4	94543233	2.24E-09	766345	35.80876528	0.2483
Lung function (FVC)	Years of schooling	rs12519073	T	C	5	136776762	1.60E-09	766345	36.53663856	0.2381
Lung function (FVC)	Years of schooling	rs12574281	C	A	11	131205421	8.85E-10	766345	37.44605501	0.3997
Lung function (FVC)	Years of schooling	rs12602286	T	G	17	19236954	2.37E-11	766345	44.4967474	0.8861
Lung function (FVC)	Years of schooling	rs12643771	T	C	4	140753103	1.61E-16	766345	68.0625	0.3112
Lung function (FVC)	Years of schooling	rs12682775	C	T	9	135490491	5.99E-09	766345	33.85642541	0.2143
Lung function (FVC)	Years of schooling	rs12804787	G	A	11	133811072	2.96E-08	766345	30.77365355	0.06803
Lung function (FVC)	Years of schooling	rs1291818	C	T	10	11132190	1.78E-10	766345	40.73442907	0.5153
Lung function (FVC)	Years of schooling	rs12940014	C	T	17	17603317	3.73E-08	766345	30.31474048	0.5204
Lung function (FVC)	Years of schooling	rs13010566	C	A	2	125873208	4.59E-10	766345	38.87889273	0.5612
Lung function (FVC)	Years of schooling	rs13029509	A	G	2	215374209	7.17E-10	766345	38.07615917	0.4677
Lung function (FVC)	Years of schooling	rs13090388	T	C	3	49391082	4.29E-54	766345	240.25	0.3095
Lung function (FVC)	Years of schooling	rs13141210	T	C	4	67891641	2.26E-15	766345	62.61225663	0.5085
Lung function (FVC)	Years of schooling	rs13145650	T	C	4	122963344	3.80E-10	766345	39.28749626	0.90816
Lung function (FVC)	Years of schooling	rs1334297	A	G	13	58335375	3.06E-37	766345	162.6953396	0.784
Lung function (FVC)	Years of schooling	rs13422673	T	C	2	155474355	1.74E-12	766345	49.9100692	0.4847
Lung function (FVC)	Years of schooling	rs1363862	A	G	5	59670035	1.02E-09	766345	37.19729275	0.2602
Lung function (FVC)	Years of schooling	rs1381247	C	T	17	2302387	2.46E-08	766345	30.97962203	0.2908
Lung function (FVC)	Years of schooling	rs1391438	C	T	4	106151843	5.79E-20	766345	83.27809131	0.6854
Lung function (FVC)	Years of schooling	rs1427298	T	C	2	145214421	3.28E-09	766345	35.16765819	0.4116
Lung function (FVC)	Years of schooling	rs1450782	G	T	4	112514407	4.93E-08	766345	29.83811688	0.602
Lung function (FVC)	Years of schooling	rs152603	G	A	5	106774922	9.47E-09	766345	33.14376456	0.3861
Lung function (FVC)	Years of schooling	rs1558727	T	C	12	97680631	3.09E-10	766345	39.54190311	0.4847
Lung function (FVC)	Years of schooling	rs1566085	T	G	8	142624527	6.90E-22	766345	92.54214972	0.5697
Lung function (FVC)	Years of schooling	rs1569092	A	G	1	74858724	1.16E-14	766345	59.63271605	0.182
Lung function (FVC)	Years of schooling	rs1584469	T	C	5	120101694	2.10E-12	766345	49.60727538	0.3112
Lung function (FVC)	Years of schooling	rs1595973	T	C	4	65798787	6.56E-09	766345	33.54619266	0.5595
Lung function (FVC)	Years of schooling	rs1618725	T	C	18	21126952	2.22E-17	766345	72.05472982	0.5204
Lung function (FVC)	Years of schooling	rs1620977	G	A	1	72729142	1.14E-25	766345	110.0885207	0.6905
Lung function (FVC)	Years of schooling	rs1671770	C	A	12	120946568	1.91E-09	766345	36.21556838	0.8061
Lung function (FVC)	Years of schooling	rs16846463	G	A	2	142316255	1.38E-15	766345	63.54850229	0.1173
Lung function (FVC)	Years of schooling	rs16854920	C	T	1	204966170	2.51E-08	766345	30.95293184	0.3554
Lung function (FVC)	Years of schooling	rs16995054	T	C	20	14811733	2.52E-11	766345	44.65837648	0.2007
Lung function (FVC)	Years of schooling	rs17048855	A	G	3	8258174	3.27E-11	766345	43.75194282	0.3248
Lung function (FVC)	Years of schooling	rs17110109	C	T	12	54668908	4.71E-09	766345	34.17237551	0.3776
Lung function (FVC)	Years of schooling	rs17126938	C	T	10	111761351	8.14E-10	766345	37.748736	0.1207
Lung function (FVC)	Years of schooling	rs17425572	G	A	9	88006338	6.89E-13	766345	51.84	0.5425
Lung function (FVC)	Years of schooling	rs17489649	G	A	5	109156184	1.57E-14	766345	58.97561125	0.3265
Lung function (FVC)	Years of schooling	rs17551064	G	A	7	49869771	8.62E-11	766345	42.13703214	0.1599
Lung function (FVC)	Years of schooling	rs17563464	A	C	5	26913774	2.89E-12	766345	48.53882609	0.2041
Lung function (FVC)	Years of schooling	rs17565975	A	G	11	111586950	2.56E-11	766345	44.60052666	0.5306
Lung function (FVC)	Years of schooling	rs17598675	C	T	4	176647637	1.75E-12	766345	49.74397924	0.5187
Lung function (FVC)	Years of schooling	rs176218	T	G	14	29600506	1.85E-18	766345	76.70500811	0.2007
Lung function (FVC)	Years of schooling	rs1827540	G	A	5	63001049	4.50E-10	766345	38.87889273	0.466
Lung function (FVC)	Years of schooling	rs1866823	A	G	8	57436577	3.81E-09	766345	34.81690093	0.551
Lung function (FVC)	Years of schooling	rs192436652	T	C	19	54960747	1.35E-10	766345	41.17164885	0.02211
Lung function (FVC)	Years of schooling	rs1925576	G	A	10	68689083	4.94E-09	766345	33.99367327	0.4422
Lung function (FVC)	Years of schooling	rs1947114	G	A	2	166180772	2.64E-08	766345	31.11547852	0.2551
Lung function (FVC)	Years of schooling	rs1964927	G	A	21	42653237	9.90E-16	766345	64.63433241	0.6378
Lung function (FVC)	Years of schooling	rs2052285	A	G	16	51188432	1.34E-10	766345	41.17972245	0.5765
Lung function (FVC)	Years of schooling	rs2067854	A	G	14	72425819	1.38E-12	766345	49.94228612	0.182
Lung function (FVC)	Years of schooling	rs2179152	C	T	6	26325888	1.21E-16	766345	68.34404055	0.6429
Lung function (FVC)	Years of schooling	rs2182505	C	T	6	51653864	1.64E-08	766345	31.99316406	0.7364
Lung function (FVC)	Years of schooling	rs225291	G	A	17	33927126	1.84E-08	766345	31.70637174	0.8027
Lung function (FVC)	Years of schooling	rs2256965	G	A	6	31555130	1.59E-10	766345	41.07644628	0.5425
Lung function (FVC)	Years of schooling	rs2283076	G	A	7	126478190	2.07E-08	766345	31.39294983	0.2143
Lung function (FVC)	Years of schooling	rs2287838	A	G	19	9959014	1.53E-11	766345	45.38504155	0.534
Lung function (FVC)	Years of schooling	rs2302761	T	C	17	7358520	1.00E-10	766345	41.97055928	0.1905
Lung function (FVC)	Years of schooling	rs2347526	C	T	4	159853577	6.84E-15	766345	60.73546394	0.6378
Lung function (FVC)	Years of schooling	rs242093	A	G	14	69481343	2.07E-09	766345	35.93026636	0.5476
Lung function (FVC)	Years of schooling	rs2441111	A	G	5	57601225	1.78E-10	766345	40.88474048	0.5323
Lung function (FVC)	Years of schooling	rs2447535	G	A	8	118946183	1.69E-10	766345	40.7526954	0.7245
Lung function (FVC)	Years of schooling	rs2554835	A	G	18	74141190	2.69E-08	766345	30.97717551	0.398
Lung function (FVC)	Years of schooling	rs2570497	T	C	2	104441546	3.03E-12	766345	48.52657282	0.6735
Lung function (FVC)	Years of schooling	rs2725370	C	T	8	30852826	1.97E-16	766345	67.4682147	0.7109
Lung function (FVC)	Years of schooling	rs277828	A	C	13	109693885	2.71E-08	766345	30.98399105	0.2568
Lung function (FVC)	Years of schooling	rs2787101	T	C	14	30105121	2.50E-08	766345	30.94939886	0.6173
Lung function (FVC)	Years of schooling	rs2819336	C	T	1	44015809	5.46E-25	766345	106.6610489	0.6616
Lung function (FVC)	Years of schooling	rs2820314	C	A	1	201872209	9.34E-10	766345	37.34567901	0.3163
Lung function (FVC)	Years of schooling	rs28513670	G	A	15	65982677	5.06E-11	766345	43.09193086	0.1531
Lung function (FVC)	Years of schooling	rs2885198	G	A	3	143636421	1.81E-09	766345	36.35380623	0.5017
Lung function (FVC)	Years of schooling	rs2901616	A	G	1	72122959	3.77E-08	766345	30.28217229	0.517
Lung function (FVC)	Years of schooling	rs2905426	T	G	19	19478022	9.26E-09	766345	32.82466958	0.6446
Lung function (FVC)	Years of schooling	rs2971970	G	T	7	133643778	1.25E-15	766345	63.84550398	0.7721
Lung function (FVC)	Years of schooling	rs2998315	G	A	14	85032707	1.12E-13	766345	55.07202216	0.5782
Lung function (FVC)	Years of schooling	rs3013014	A	G	10	12396699	2.92E-09	766345	35.4440238	0.6105
Lung function (FVC)	Years of schooling	rs301800	C	T	1	8490603	1.33E-11	766345	45.80389031	0.8197
Lung function (FVC)	Years of schooling	rs3026996	C	A	1	159167290	1.05E-14	766345	59.65427641	0.284
Lung function (FVC)	Years of schooling	rs31940	A	G	5	11476812	3.24E-10	766345	39.59785842	0.1344
Lung function (FVC)	Years of schooling	rs337637	A	G	4	38604470	2.11E-10	766345	40.25436497	0.3367
Lung function (FVC)	Years of schooling	rs34316	C	A	5	88015545	3.35E-30	766345	129.728239	0.5799
Lung function (FVC)	Years of schooling	rs34394051	G	A	1	6853091	6.20E-09	766345	33.64	0.1599
Lung function (FVC)	Years of schooling	rs34485537	T	C	16	83608924	5.67E-10	766345	38.61221558	0.3895
Lung function (FVC)	Years of schooling	rs35039375	G	A	1	171516863	1.22E-11	766345	45.80471526	0.09354
Lung function (FVC)	Years of schooling	rs35309068	G	T	12	14535908	1.15E-14	766345	59.67788379	0.466
Lung function (FVC)	Years of schooling	rs35316276	T	C	16	67850700	1.52E-09	766345	36.55885323	0.2942
Lung function (FVC)	Years of schooling	rs35417702	T	C	7	71739916	1.93E-17	766345	72.25	0.5765
Lung function (FVC)	Years of schooling	rs35475880	T	G	3	168853348	3.80E-13	766345	52.77184264	0.1837
Lung function (FVC)	Years of schooling	rs36083520	C	T	4	23715876	2.60E-13	766345	53.36204227	0.1667
Lung function (FVC)	Years of schooling	rs36119825	A	G	7	48820536	4.82E-10	766345	38.64330905	0.4694
Lung function (FVC)	Years of schooling	rs363096	C	T	4	3180021	2.04E-15	766345	62.79641022	0.5748
Lung function (FVC)	Years of schooling	rs3788556	C	T	22	39972162	2.78E-11	766345	44.28863582	0.5408
Lung function (FVC)	Years of schooling	rs3809634	G	A	16	53538157	1.09E-08	766345	32.7060336	0.335
Lung function (FVC)	Years of schooling	rs3890802	A	G	5	152081927	2.74E-09	766345	35.18787862	0.2687
Lung function (FVC)	Years of schooling	rs3897821	G	A	1	243420388	8.25E-17	766345	69.62975309	0.3503
Lung function (FVC)	Years of schooling	rs4073894	A	G	7	104466964	5.40E-13	766345	52.16810045	0.1769
Lung function (FVC)	Years of schooling	rs4328757	T	C	3	36938180	9.39E-10	766345	37.60367948	0.6514
Lung function (FVC)	Years of schooling	rs4352658	T	C	6	88279872	5.55E-12	766345	47.37729803	0.09014
Lung function (FVC)	Years of schooling	rs4369924	A	G	20	41954383	5.82E-09	766345	33.87836949	0.1684
Lung function (FVC)	Years of schooling	rs4382592	G	T	9	134870755	1.01E-18	766345	78.20295106	0.699
Lung function (FVC)	Years of schooling	rs4384309	A	G	10	133110596	2.52E-10	766345	40.16022174	0.4796
Lung function (FVC)	Years of schooling	rs4392737	G	A	6	145110726	2.24E-08	766345	31.43773598	0.3827
Lung function (FVC)	Years of schooling	rs4442732	G	A	14	61025617	1.49E-09	766345	36.4788546	0.5969
Lung function (FVC)	Years of schooling	rs4497562	G	A	13	62612604	3.73E-10	766345	39.32335069	0.2823
Lung function (FVC)	Years of schooling	rs4667025	A	G	2	186150287	3.85E-08	766345	30.25	0.3878
Lung function (FVC)	Years of schooling	rs4700393	G	A	5	60098267	1.51E-34	766345	150.5673356	0.5289
Lung function (FVC)	Years of schooling	rs4726070	A	G	7	151328218	5.95E-13	766345	51.6911415	0.6207
Lung function (FVC)	Years of schooling	rs4743923	C	T	9	96251061	2.42E-08	766345	31.3218298	0.3673
Lung function (FVC)	Years of schooling	rs4778058	C	T	15	93456069	2.40E-09	766345	35.78854671	0.5221
Lung function (FVC)	Years of schooling	rs4787457	G	A	16	28555400	3.73E-23	766345	97.85256327	0.3146
Lung function (FVC)	Years of schooling	rs4810227	A	G	20	59841800	3.57E-13	766345	52.83213061	0.6344
Lung function (FVC)	Years of schooling	rs4846724	A	G	1	221967817	2.26E-09	766345	35.85896194	0.4915
Lung function (FVC)	Years of schooling	rs4888746	G	A	16	78172252	4.15E-08	766345	29.93473378	0.3776
Lung function (FVC)	Years of schooling	rs4904523	A	G	14	89723630	3.71E-08	766345	30.31474048	0.4592
Lung function (FVC)	Years of schooling	rs4945424	A	C	11	80305937	6.94E-09	766345	33.65356862	0.415
Lung function (FVC)	Years of schooling	rs4964046	G	A	12	27305310	3.36E-09	766345	34.99586542	0.335
Lung function (FVC)	Years of schooling	rs4972400	A	G	2	174171884	1.70E-10	766345	40.79045206	0.352
Lung function (FVC)	Years of schooling	rs4984541	G	A	15	96911139	2.77E-09	766345	35.48015123	0.2415
Lung function (FVC)	Years of schooling	rs535307	G	A	7	105345398	4.73E-08	766345	29.77362949	0.6769
Lung function (FVC)	Years of schooling	rs56391344	A	G	15	78006899	1.34E-15	766345	63.59455281	0.2381
Lung function (FVC)	Years of schooling	rs575113	A	G	1	110046373	5.30E-12	766345	47.72878367	0.2772
Lung function (FVC)	Years of schooling	rs59123361	A	G	1	110766454	5.87E-13	766345	51.78063556	0.1054
Lung function (FVC)	Years of schooling	rs6122735	T	C	20	47523732	1.49E-09	766345	36.41498216	0.4133
Lung function (FVC)	Years of schooling	rs6123924	G	A	20	58219764	7.55E-11	766345	42.2776641	0.1599
Lung function (FVC)	Years of schooling	rs613872	T	G	18	53210302	1.20E-14	766345	59.43255254	0.8282
Lung function (FVC)	Years of schooling	rs61747885	T	G	4	140640703	4.13E-09	766345	34.63447714	0.1412
Lung function (FVC)	Years of schooling	rs62097985	T	C	18	50810675	6.06E-14	766345	56.0757166	0.4116
Lung function (FVC)	Years of schooling	rs62157915	C	T	2	98897183	1.96E-09	766345	36.10352259	0.05952
Lung function (FVC)	Years of schooling	rs62183776	T	C	2	172858117	1.65E-09	766345	36.33256174	0.1905
Lung function (FVC)	Years of schooling	rs62184480	T	C	2	212654200	1.28E-15	766345	64	0.2449
Lung function (FVC)	Years of schooling	rs622169	T	C	1	244437407	1.89E-08	766345	31.49857972	0.4677
Lung function (FVC)	Years of schooling	rs62439690	A	G	7	21417556	2.18E-08	766345	31.39464874	0.267
Lung function (FVC)	Years of schooling	rs62444881	T	C	7	2052318	5.79E-17	766345	69.95742105	0.1905
Lung function (FVC)	Years of schooling	rs6493265	T	C	15	47513253	1.70E-15	766345	63.35794028	0.3895
Lung function (FVC)	Years of schooling	rs6513959	G	A	20	43620856	1.88E-10	766345	40.47710738	0.2789
Lung function (FVC)	Years of schooling	rs6557171	C	T	6	152234593	4.15E-18	766345	74.95158878	0.7245
Lung function (FVC)	Years of schooling	rs66568921	G	T	3	85672018	7.49E-18	766345	73.94110011	0.3639
Lung function (FVC)	Years of schooling	rs6731373	A	G	2	68503044	3.47E-12	766345	48.15286469	0.3367
Lung function (FVC)	Years of schooling	rs67885444	T	C	8	28678973	1.48E-09	766345	36.72777943	0.1718
Lung function (FVC)	Years of schooling	rs67890737	A	C	2	228984644	2.01E-10	766345	40.63172186	0.3265
Lung function (FVC)	Years of schooling	rs6803651	T	G	3	64431730	4.36E-11	766345	43.23827069	0.415
Lung function (FVC)	Years of schooling	rs6805241	C	T	3	116532683	3.09E-12	766345	48.44982892	0.1973
Lung function (FVC)	Years of schooling	rs6938002	A	G	6	37526024	5.41E-09	766345	33.94914631	0.3963
Lung function (FVC)	Years of schooling	rs6959891	G	A	7	54714000	1.74E-09	766345	36.12709611	0.2959
Lung function (FVC)	Years of schooling	rs7012546	T	C	8	105067737	4.93E-09	766345	34.41323012	0.4201
Lung function (FVC)	Years of schooling	rs702606	C	T	5	53167117	1.12E-08	766345	32.581264	0.1701
Lung function (FVC)	Years of schooling	rs7029718	A	G	9	23358495	1.85E-44	766345	196.4830559	0.4354
Lung function (FVC)	Years of schooling	rs7031698	C	T	9	82441486	1.26E-09	766345	36.70242247	0.7755
Lung function (FVC)	Years of schooling	rs710629	A	G	12	67697856	2.96E-09	766345	35.39241597	0.6565
Lung function (FVC)	Years of schooling	rs71646142	T	C	1	212369228	3.11E-09	766345	35.12064389	0.1735
Lung function (FVC)	Years of schooling	rs7233920	A	G	18	37416318	7.13E-11	766345	42.3788109	0.216
Lung function (FVC)	Years of schooling	rs7257460	C	T	19	30746753	1.25E-09	766345	36.70180006	0.2704
Lung function (FVC)	Years of schooling	rs72807818	A	G	2	51819019	2.79E-14	766345	57.74793714	0.1241
Lung function (FVC)	Years of schooling	rs72828517	C	T	6	19036035	2.83E-16	766345	67.18144133	0.1412
Lung function (FVC)	Years of schooling	rs72840994	G	T	10	87124801	7.77E-09	766345	33.32923954	0.182
Lung function (FVC)	Years of schooling	rs730384	A	G	14	74889870	3.01E-09	766345	35.30166547	0.4558
Lung function (FVC)	Years of schooling	rs7321274	G	A	13	69146186	1.59E-09	766345	36.51366771	0.1956
Lung function (FVC)	Years of schooling	rs73301698	A	G	12	15539771	5.81E-10	766345	38.52350684	0.2262
Lung function (FVC)	Years of schooling	rs7332724	T	C	13	91629272	1.26E-09	766345	36.95867977	0.2619
Lung function (FVC)	Years of schooling	rs73344830	G	A	10	103816828	1.95E-23	766345	100	0.602
Lung function (FVC)	Years of schooling	rs736282	C	T	14	94287860	2.07E-10	766345	40.50948097	0.5153
Lung function (FVC)	Years of schooling	rs73874335	T	C	3	157933483	3.40E-08	766345	30.3872745	0.05952
Lung function (FVC)	Years of schooling	rs743316	C	T	21	35252696	1.20E-08	766345	32.45712371	0.182
Lung function (FVC)	Years of schooling	rs74643044	C	T	5	102535528	1.80E-09	766345	36.21794545	0.02721
Lung function (FVC)	Years of schooling	rs74701752	T	G	1	20875676	2.38E-08	766345	31.16381656	0.09524
Lung function (FVC)	Years of schooling	rs7481514	G	A	11	131291963	1.56E-09	766345	36.27016791	0.665
Lung function (FVC)	Years of schooling	rs74998289	G	T	17	43913558	1.31E-17	766345	73.09045824	0.2398
Lung function (FVC)	Years of schooling	rs7594904	C	T	2	101184651	2.05E-08	766345	31.37294931	0.4184
Lung function (FVC)	Years of schooling	rs7603132	A	G	2	4951548	9.17E-10	766345	37.52274743	0.1548
Lung function (FVC)	Years of schooling	rs76076331	T	C	2	10977585	4.40E-14	766345	57.03903811	0.131
Lung function (FVC)	Years of schooling	rs7650602	C	T	3	141147414	4.11E-08	766345	30.15358572	0.4286
Lung function (FVC)	Years of schooling	rs76608582	A	C	19	4474725	3.11E-10	766345	39.53442242	0.04082
Lung function (FVC)	Years of schooling	rs77025239	A	G	3	180734185	1.33E-09	766345	36.92899408	0.1088
Lung function (FVC)	Years of schooling	rs77128898	T	C	11	61313525	9.47E-09	766345	33.0028796	0.02211
Lung function (FVC)	Years of schooling	rs77702622	A	G	8	143367857	2.99E-12	766345	48.60195128	0.07653
Lung function (FVC)	Years of schooling	rs77835879	G	A	12	26522623	2.68E-08	766345	30.90278983	0.09014
Lung function (FVC)	Years of schooling	rs7796203	A	G	7	117505487	3.60E-10	766345	39.44721453	0.5255
Lung function (FVC)	Years of schooling	rs7803932	A	G	7	70203673	2.44E-10	766345	40.03641632	0.1565
Lung function (FVC)	Years of schooling	rs7808399	G	A	7	8075222	3.78E-10	766345	39.1539277	0.5476
Lung function (FVC)	Years of schooling	rs7863447	A	G	9	14155418	5.91E-13	766345	51.86472398	0.8333
Lung function (FVC)	Years of schooling	rs78721320	A	G	5	3304854	2.28E-09	766345	35.61746002	0.2041
Lung function (FVC)	Years of schooling	rs790647	A	C	10	106776484	2.17E-13	766345	53.82619351	0.2347
Lung function (FVC)	Years of schooling	rs7924036	T	G	10	65191645	1.07E-18	766345	77.95851211	0.5391
Lung function (FVC)	Years of schooling	rs79265434	G	A	7	24621381	6.08E-19	766345	79.15565818	0.1173
Lung function (FVC)	Years of schooling	rs79269403	A	G	3	108036819	1.17E-12	766345	50.31259612	0.2228
Lung function (FVC)	Years of schooling	rs795230	T	C	11	30774525	2.97E-08	766345	30.6349378	0.4184
Lung function (FVC)	Years of schooling	rs79523955	G	A	1	28799065	1.87E-10	766345	40.54494375	0.09524
Lung function (FVC)	Years of schooling	rs7977614	G	A	12	110115286	2.09E-11	766345	44.78178247	0.3078
Lung function (FVC)	Years of schooling	rs7993663	C	T	13	55761771	3.25E-11	766345	43.94647141	0.3571
Lung function (FVC)	Years of schooling	rs8008382	C	T	14	104054425	6.12E-11	766345	42.63737034	0.6871
Lung function (FVC)	Years of schooling	rs80171383	A	G	11	46084677	1.83E-09	766345	36.1994456	0.1241
Lung function (FVC)	Years of schooling	rs8020034	A	G	14	26981100	1.17E-15	766345	63.85658268	0.2058
Lung function (FVC)	Years of schooling	rs818415	G	T	16	65448079	1.72E-08	766345	31.80135944	0.182
Lung function (FVC)	Years of schooling	rs837080	C	T	8	130925116	1.43E-10	766345	41.2617301	0.4932
Lung function (FVC)	Years of schooling	rs892612	C	A	5	136533365	6.63E-10	766345	38.1579875	0.8418
Lung function (FVC)	Years of schooling	rs894067	A	G	11	76454408	2.74E-09	766345	35.38550204	0.3929
Lung function (FVC)	Years of schooling	rs9289300	C	T	3	127144988	1.10E-10	766345	41.75147929	0.1837
Lung function (FVC)	Years of schooling	rs9320493	G	A	6	114742697	6.13E-09	766345	33.73673611	0.8639
Lung function (FVC)	Years of schooling	rs9342482	T	G	6	66223843	1.36E-10	766345	41.16818264	0.2908
Lung function (FVC)	Years of schooling	rs9349956	C	A	6	14718260	6.28E-17	766345	69.8896	0.2398
Lung function (FVC)	Years of schooling	rs9372625	A	G	6	98344031	6.76E-42	766345	183.3254455	0.4133
Lung function (FVC)	Years of schooling	rs9384679	T	C	6	108864419	4.88E-08	766345	29.69011493	0.4082
Lung function (FVC)	Years of schooling	rs9386319	G	A	6	96566419	1.27E-08	766345	32.43760735	0.4269
Lung function (FVC)	Years of schooling	rs9386787	G	A	6	109600293	1.82E-08	766345	31.75653979	0.5136
Lung function (FVC)	Years of schooling	rs9436866	C	A	1	69427576	7.45E-11	766345	42.40758612	0.09524
Lung function (FVC)	Years of schooling	rs9503598	A	G	6	3446263	3.12E-10	766345	39.81536199	0.4388
Lung function (FVC)	Years of schooling	rs9556958	T	C	13	99100046	2.38E-10	766345	40.35986159	0.5289
Lung function (FVC)	Years of schooling	rs9616906	A	G	22	51104680	2.92E-18	766345	75.75070984	0.4235
Lung function (FVC)	Years of schooling	rs9679654	C	T	2	61836773	1.29E-09	766345	36.70105462	0.4847
Lung function (FVC)	Years of schooling	rs9704097	A	C	11	24980643	1.61E-09	766345	36.28124893	0.4728
Lung function (FVC)	Years of schooling	rs9882532	C	T	3	16865845	8.17E-12	766345	46.57869705	0.3639
Lung function (FVC)	Years of schooling	rs9914918	A	G	17	46962021	8.90E-10	766345	37.34567901	0.2823
Lung function (FVC)	Years of schooling	rs9933256	G	A	16	1246748	4.57E-11	766345	43.46795565	0.4082
Lung function (FVC)	Years of schooling	rs9936270	T	C	16	12215741	6.43E-12	766345	47.1788593	0.3078
Lung function (FVC)	Years of schooling	rs9964724	T	C	18	35159124	2.66E-27	766345	116.8289289	0.6599
Lung function (FVC)	Years of schooling	rs9995567	A	G	4	163698499	1.93E-08	766345	31.43555107	0.3827
Lung function (FEV1/FVC)	Years of schooling	rs10073890	G	A	5	124288028	1.11E-10	766345	41.45783007	0.7364
Lung function (FEV1/FVC)	Years of schooling	rs1008078	T	C	1	91189731	1.20E-23	766345	100.9269939	0.4099
Lung function (FEV1/FVC)	Years of schooling	rs10189857	G	A	2	60713235	6.70E-24	766345	101.7620806	0.4184
Lung function (FEV1/FVC)	Years of schooling	rs10191758	G	A	2	144263280	9.60E-21	766345	86.8624	0.381
Lung function (FEV1/FVC)	Years of schooling	rs10205801	A	G	2	233597196	7.17E-10	766345	37.91966759	0.5068
Lung function (FEV1/FVC)	Years of schooling	rs10215082	G	A	7	92657985	3.33E-14	766345	57.38943348	0.5612
Lung function (FEV1/FVC)	Years of schooling	rs10240905	C	T	7	32263069	3.79E-11	766345	43.47055444	0.6684
Lung function (FEV1/FVC)	Years of schooling	rs10456918	C	A	6	119233480	3.67E-11	766345	43.94979672	0.182
Lung function (FEV1/FVC)	Years of schooling	rs10460095	A	G	18	22624708	4.87E-10	766345	38.86173523	0.5867
Lung function (FEV1/FVC)	Years of schooling	rs1051474	C	T	9	111881856	4.86E-12	766345	47.88934473	0.2738
Lung function (FEV1/FVC)	Years of schooling	rs10765775	A	G	11	95656362	2.62E-17	766345	71.47933884	0.3963
Lung function (FEV1/FVC)	Years of schooling	rs10797055	G	A	1	159906849	1.04E-08	766345	32.86222282	0.5102
Lung function (FEV1/FVC)	Years of schooling	rs10798418	T	C	1	175839834	3.29E-08	766345	30.60072171	0.466
Lung function (FEV1/FVC)	Years of schooling	rs10856785	T	C	2	16650175	3.83E-09	766345	34.76085069	0.7296
Lung function (FEV1/FVC)	Years of schooling	rs10887801	T	G	10	90079714	2.27E-10	766345	40.40795458	0.4371
Lung function (FEV1/FVC)	Years of schooling	rs10940921	G	T	5	30808645	7.00E-10	766345	37.85377765	0.5697
Lung function (FEV1/FVC)	Years of schooling	rs10994777	A	G	10	63233988	3.36E-10	766345	39.60315101	0.1395
Lung function (FEV1/FVC)	Years of schooling	rs11023749	A	G	11	15889272	2.96E-10	766345	39.55012346	0.6701
Lung function (FEV1/FVC)	Years of schooling	rs1105307	A	G	9	72046040	1.67E-09	766345	36.18485207	0.2449
Lung function (FEV1/FVC)	Years of schooling	rs1106090	A	G	2	58068741	2.09E-11	766345	44.92829388	0.6259
Lung function (FEV1/FVC)	Years of schooling	rs11081529	C	T	18	75902735	1.82E-12	766345	49.67976067	0.2568
Lung function (FEV1/FVC)	Years of schooling	rs11123818	A	G	2	100867308	1.72E-32	766345	141.4060735	0.3946
Lung function (FEV1/FVC)	Years of schooling	rs111821073	T	C	9	99084793	4.85E-09	766345	34.15095515	0.1633
Lung function (FEV1/FVC)	Years of schooling	rs112687095	A	G	4	1777045	2.42E-08	766345	30.99401525	0.165
Lung function (FEV1/FVC)	Years of schooling	rs113182709	A	G	8	143297485	1.29E-08	766345	32.35141793	0.02381
Lung function (FEV1/FVC)	Years of schooling	rs113520408	A	G	7	128402782	1.02E-11	766345	46.12673611	0.2857
Lung function (FEV1/FVC)	Years of schooling	rs113615161	T	C	7	114519339	3.97E-09	766345	34.668544	0.1395
Lung function (FEV1/FVC)	Years of schooling	rs1143770	T	C	11	122017598	4.31E-11	766345	43.62141698	0.5918
Lung function (FEV1/FVC)	Years of schooling	rs115454970	T	G	4	67091953	2.76E-09	766345	35.45933184	0.3044
Lung function (FEV1/FVC)	Years of schooling	rs11601122	G	A	11	72362718	2.24E-17	766345	71.65990548	0.1497
Lung function (FEV1/FVC)	Years of schooling	rs11620355	A	G	13	92044587	4.77E-09	766345	34.26151111	0.1156
Lung function (FEV1/FVC)	Years of schooling	rs11627087	G	A	14	57300708	3.71E-08	766345	30.26692544	0.08503
Lung function (FEV1/FVC)	Years of schooling	rs11635092	A	G	15	27234553	3.89E-12	766345	48.36927447	0.3639
Lung function (FEV1/FVC)	Years of schooling	rs11657342	A	G	17	79355294	1.94E-13	766345	54.03404512	0.3554
Lung function (FEV1/FVC)	Years of schooling	rs11663602	A	C	18	77578191	1.64E-10	766345	40.75814404	0.2568
Lung function (FEV1/FVC)	Years of schooling	rs11678980	A	G	2	162101261	4.29E-24	766345	102.8101677	0.4456
Lung function (FEV1/FVC)	Years of schooling	rs11681861	G	T	2	29633087	2.88E-08	766345	30.69758948	0.1565
Lung function (FEV1/FVC)	Years of schooling	rs11694904	T	C	2	180925445	4.78E-11	766345	43.13294375	0.3384
Lung function (FEV1/FVC)	Years of schooling	rs11732657	A	G	4	172427073	9.54E-11	766345	41.82215465	0.7007
Lung function (FEV1/FVC)	Years of schooling	rs117468730	A	G	16	10205467	3.79E-09	766345	34.7843096	0.0119
Lung function (FEV1/FVC)	Years of schooling	rs11752914	C	T	6	155910988	2.13E-08	766345	31.27709191	0.1973
Lung function (FEV1/FVC)	Years of schooling	rs11772580	T	G	7	100101648	2.57E-09	766345	35.58330239	0.2534
Lung function (FEV1/FVC)	Years of schooling	rs11871429	G	A	17	42920929	1.92E-12	766345	49.76534163	0.2041
Lung function (FEV1/FVC)	Years of schooling	rs12028010	C	T	1	41764471	4.51E-17	766345	70.49348103	0.2228
Lung function (FEV1/FVC)	Years of schooling	rs12375949	C	T	9	124617900	3.31E-17	766345	70.77504732	0.5697
Lung function (FEV1/FVC)	Years of schooling	rs12468040	G	T	2	44854981	2.46E-16	766345	66.95915102	0.6037
Lung function (FEV1/FVC)	Years of schooling	rs12503522	T	C	4	94543233	2.24E-09	766345	35.80876528	0.2483
Lung function (FEV1/FVC)	Years of schooling	rs12519073	T	C	5	136776762	1.60E-09	766345	36.53663856	0.2381
Lung function (FEV1/FVC)	Years of schooling	rs12574281	C	A	11	131205421	8.85E-10	766345	37.44605501	0.3997
Lung function (FEV1/FVC)	Years of schooling	rs12602286	T	G	17	19236954	2.37E-11	766345	44.4967474	0.8861
Lung function (FEV1/FVC)	Years of schooling	rs12643771	T	C	4	140753103	1.61E-16	766345	68.0625	0.3112
Lung function (FEV1/FVC)	Years of schooling	rs12682775	C	T	9	135490491	5.99E-09	766345	33.85642541	0.2143
Lung function (FEV1/FVC)	Years of schooling	rs12804787	G	A	11	133811072	2.96E-08	766345	30.77365355	0.06803
Lung function (FEV1/FVC)	Years of schooling	rs1291818	C	T	10	11132190	1.78E-10	766345	40.73442907	0.5153
Lung function (FEV1/FVC)	Years of schooling	rs12940014	C	T	17	17603317	3.73E-08	766345	30.31474048	0.5204
Lung function (FEV1/FVC)	Years of schooling	rs13010566	C	A	2	125873208	4.59E-10	766345	38.87889273	0.5612
Lung function (FEV1/FVC)	Years of schooling	rs13029509	A	G	2	215374209	7.17E-10	766345	38.07615917	0.4677
Lung function (FEV1/FVC)	Years of schooling	rs13090388	T	C	3	49391082	4.29E-54	766345	240.25	0.3095
Lung function (FEV1/FVC)	Years of schooling	rs13141210	T	C	4	67891641	2.26E-15	766345	62.61225663	0.5085
Lung function (FEV1/FVC)	Years of schooling	rs13145650	T	C	4	122963344	3.80E-10	766345	39.28749626	0.90816
Lung function (FEV1/FVC)	Years of schooling	rs1334297	A	G	13	58335375	3.06E-37	766345	162.6953396	0.784
Lung function (FEV1/FVC)	Years of schooling	rs13422673	T	C	2	155474355	1.74E-12	766345	49.9100692	0.4847
Lung function (FEV1/FVC)	Years of schooling	rs1363862	A	G	5	59670035	1.02E-09	766345	37.19729275	0.2602
Lung function (FEV1/FVC)	Years of schooling	rs1381247	C	T	17	2302387	2.46E-08	766345	30.97962203	0.2908
Lung function (FEV1/FVC)	Years of schooling	rs1391438	C	T	4	106151843	5.79E-20	766345	83.27809131	0.6854
Lung function (FEV1/FVC)	Years of schooling	rs1427298	T	C	2	145214421	3.28E-09	766345	35.16765819	0.4116
Lung function (FEV1/FVC)	Years of schooling	rs1450782	G	T	4	112514407	4.93E-08	766345	29.83811688	0.602
Lung function (FEV1/FVC)	Years of schooling	rs152603	G	A	5	106774922	9.47E-09	766345	33.14376456	0.3861
Lung function (FEV1/FVC)	Years of schooling	rs1558727	T	C	12	97680631	3.09E-10	766345	39.54190311	0.4847
Lung function (FEV1/FVC)	Years of schooling	rs1566085	T	G	8	142624527	6.90E-22	766345	92.54214972	0.5697
Lung function (FEV1/FVC)	Years of schooling	rs1569092	A	G	1	74858724	1.16E-14	766345	59.63271605	0.182
Lung function (FEV1/FVC)	Years of schooling	rs1584469	T	C	5	120101694	2.10E-12	766345	49.60727538	0.3112
Lung function (FEV1/FVC)	Years of schooling	rs1595973	T	C	4	65798787	6.56E-09	766345	33.54619266	0.5595
Lung function (FEV1/FVC)	Years of schooling	rs1618725	T	C	18	21126952	2.22E-17	766345	72.05472982	0.5204
Lung function (FEV1/FVC)	Years of schooling	rs1620977	G	A	1	72729142	1.14E-25	766345	110.0885207	0.6905
Lung function (FEV1/FVC)	Years of schooling	rs1671770	C	A	12	120946568	1.91E-09	766345	36.21556838	0.8061
Lung function (FEV1/FVC)	Years of schooling	rs16846463	G	A	2	142316255	1.38E-15	766345	63.54850229	0.1173
Lung function (FEV1/FVC)	Years of schooling	rs16854920	C	T	1	204966170	2.51E-08	766345	30.95293184	0.3554
Lung function (FEV1/FVC)	Years of schooling	rs16995054	T	C	20	14811733	2.52E-11	766345	44.65837648	0.2007
Lung function (FEV1/FVC)	Years of schooling	rs17048855	A	G	3	8258174	3.27E-11	766345	43.75194282	0.3248
Lung function (FEV1/FVC)	Years of schooling	rs17110109	C	T	12	54668908	4.71E-09	766345	34.17237551	0.3776
Lung function (FEV1/FVC)	Years of schooling	rs17126938	C	T	10	111761351	8.14E-10	766345	37.748736	0.1207
Lung function (FEV1/FVC)	Years of schooling	rs17425572	G	A	9	88006338	6.89E-13	766345	51.84	0.5425
Lung function (FEV1/FVC)	Years of schooling	rs17489649	G	A	5	109156184	1.57E-14	766345	58.97561125	0.3265
Lung function (FEV1/FVC)	Years of schooling	rs17551064	G	A	7	49869771	8.62E-11	766345	42.13703214	0.1599
Lung function (FEV1/FVC)	Years of schooling	rs17563464	A	C	5	26913774	2.89E-12	766345	48.53882609	0.2041
Lung function (FEV1/FVC)	Years of schooling	rs17565975	A	G	11	111586950	2.56E-11	766345	44.60052666	0.5306
Lung function (FEV1/FVC)	Years of schooling	rs17598675	C	T	4	176647637	1.75E-12	766345	49.74397924	0.5187
Lung function (FEV1/FVC)	Years of schooling	rs176218	T	G	14	29600506	1.85E-18	766345	76.70500811	0.2007
Lung function (FEV1/FVC)	Years of schooling	rs1827540	G	A	5	63001049	4.50E-10	766345	38.87889273	0.466
Lung function (FEV1/FVC)	Years of schooling	rs1866823	A	G	8	57436577	3.81E-09	766345	34.81690093	0.551
Lung function (FEV1/FVC)	Years of schooling	rs192436652	T	C	19	54960747	1.35E-10	766345	41.17164885	0.02211
Lung function (FEV1/FVC)	Years of schooling	rs1925576	G	A	10	68689083	4.94E-09	766345	33.99367327	0.4422
Lung function (FEV1/FVC)	Years of schooling	rs1947114	G	A	2	166180772	2.64E-08	766345	31.11547852	0.2551
Lung function (FEV1/FVC)	Years of schooling	rs1964927	G	A	21	42653237	9.90E-16	766345	64.63433241	0.6378
Lung function (FEV1/FVC)	Years of schooling	rs2052285	A	G	16	51188432	1.34E-10	766345	41.17972245	0.5765
Lung function (FEV1/FVC)	Years of schooling	rs2067854	A	G	14	72425819	1.38E-12	766345	49.94228612	0.182
Lung function (FEV1/FVC)	Years of schooling	rs2179152	C	T	6	26325888	1.21E-16	766345	68.34404055	0.6429
Lung function (FEV1/FVC)	Years of schooling	rs2182505	C	T	6	51653864	1.64E-08	766345	31.99316406	0.7364
Lung function (FEV1/FVC)	Years of schooling	rs225291	G	A	17	33927126	1.84E-08	766345	31.70637174	0.8027
Lung function (FEV1/FVC)	Years of schooling	rs2256965	G	A	6	31555130	1.59E-10	766345	41.07644628	0.5425
Lung function (FEV1/FVC)	Years of schooling	rs2283076	G	A	7	126478190	2.07E-08	766345	31.39294983	0.2143
Lung function (FEV1/FVC)	Years of schooling	rs2287838	A	G	19	9959014	1.53E-11	766345	45.38504155	0.534
Lung function (FEV1/FVC)	Years of schooling	rs2302761	T	C	17	7358520	1.00E-10	766345	41.97055928	0.1905
Lung function (FEV1/FVC)	Years of schooling	rs2347526	C	T	4	159853577	6.84E-15	766345	60.73546394	0.6378
Lung function (FEV1/FVC)	Years of schooling	rs242093	A	G	14	69481343	2.07E-09	766345	35.93026636	0.5476
Lung function (FEV1/FVC)	Years of schooling	rs2447535	G	A	8	118946183	1.69E-10	766345	40.7526954	0.7245
Lung function (FEV1/FVC)	Years of schooling	rs2554835	A	G	18	74141190	2.69E-08	766345	30.97717551	0.398
Lung function (FEV1/FVC)	Years of schooling	rs2570497	T	C	2	104441546	3.03E-12	766345	48.52657282	0.6735
Lung function (FEV1/FVC)	Years of schooling	rs2725370	C	T	8	30852826	1.97E-16	766345	67.4682147	0.7109
Lung function (FEV1/FVC)	Years of schooling	rs2787101	T	C	14	30105121	2.50E-08	766345	30.94939886	0.6173
Lung function (FEV1/FVC)	Years of schooling	rs2819336	C	T	1	44015809	5.46E-25	766345	106.6610489	0.6616
Lung function (FEV1/FVC)	Years of schooling	rs2820314	C	A	1	201872209	9.34E-10	766345	37.34567901	0.3163
Lung function (FEV1/FVC)	Years of schooling	rs28513670	G	A	15	65982677	5.06E-11	766345	43.09193086	0.1531
Lung function (FEV1/FVC)	Years of schooling	rs2885198	G	A	3	143636421	1.81E-09	766345	36.35380623	0.5017
Lung function (FEV1/FVC)	Years of schooling	rs2901616	A	G	1	72122959	3.77E-08	766345	30.28217229	0.517
Lung function (FEV1/FVC)	Years of schooling	rs2905426	T	G	19	19478022	9.26E-09	766345	32.82466958	0.6446
Lung function (FEV1/FVC)	Years of schooling	rs2971970	G	T	7	133643778	1.25E-15	766345	63.84550398	0.7721
Lung function (FEV1/FVC)	Years of schooling	rs2998315	G	A	14	85032707	1.12E-13	766345	55.07202216	0.5782
Lung function (FEV1/FVC)	Years of schooling	rs3013014	A	G	10	12396699	2.92E-09	766345	35.4440238	0.6105
Lung function (FEV1/FVC)	Years of schooling	rs301800	C	T	1	8490603	1.33E-11	766345	45.80389031	0.8197
Lung function (FEV1/FVC)	Years of schooling	rs3026996	C	A	1	159167290	1.05E-14	766345	59.65427641	0.284
Lung function (FEV1/FVC)	Years of schooling	rs31940	A	G	5	11476812	3.24E-10	766345	39.59785842	0.1344
Lung function (FEV1/FVC)	Years of schooling	rs337637	A	G	4	38604470	2.11E-10	766345	40.25436497	0.3367
Lung function (FEV1/FVC)	Years of schooling	rs34316	C	A	5	88015545	3.35E-30	766345	129.728239	0.5799
Lung function (FEV1/FVC)	Years of schooling	rs34394051	G	A	1	6853091	6.20E-09	766345	33.64	0.1599
Lung function (FEV1/FVC)	Years of schooling	rs34485537	T	C	16	83608924	5.67E-10	766345	38.61221558	0.3895
Lung function (FEV1/FVC)	Years of schooling	rs35039375	G	A	1	171516863	1.22E-11	766345	45.80471526	0.09354
Lung function (FEV1/FVC)	Years of schooling	rs35309068	G	T	12	14535908	1.15E-14	766345	59.67788379	0.466
Lung function (FEV1/FVC)	Years of schooling	rs35316276	T	C	16	67850700	1.52E-09	766345	36.55885323	0.2942
Lung function (FEV1/FVC)	Years of schooling	rs35417702	T	C	7	71739916	1.93E-17	766345	72.25	0.5765
Lung function (FEV1/FVC)	Years of schooling	rs35475880	T	G	3	168853348	3.80E-13	766345	52.77184264	0.1837
Lung function (FEV1/FVC)	Years of schooling	rs36083520	C	T	4	23715876	2.60E-13	766345	53.36204227	0.1667
Lung function (FEV1/FVC)	Years of schooling	rs36119825	A	G	7	48820536	4.82E-10	766345	38.64330905	0.4694
Lung function (FEV1/FVC)	Years of schooling	rs363096	C	T	4	3180021	2.04E-15	766345	62.79641022	0.5748
Lung function (FEV1/FVC)	Years of schooling	rs3788556	C	T	22	39972162	2.78E-11	766345	44.28863582	0.5408
Lung function (FEV1/FVC)	Years of schooling	rs3809634	G	A	16	53538157	1.09E-08	766345	32.7060336	0.335
Lung function (FEV1/FVC)	Years of schooling	rs3890802	A	G	5	152081927	2.74E-09	766345	35.18787862	0.2687
Lung function (FEV1/FVC)	Years of schooling	rs3897821	G	A	1	243420388	8.25E-17	766345	69.62975309	0.3503
Lung function (FEV1/FVC)	Years of schooling	rs4073894	A	G	7	104466964	5.40E-13	766345	52.16810045	0.1769
Lung function (FEV1/FVC)	Years of schooling	rs4328757	T	C	3	36938180	9.39E-10	766345	37.60367948	0.6514
Lung function (FEV1/FVC)	Years of schooling	rs4352658	T	C	6	88279872	5.55E-12	766345	47.37729803	0.09014
Lung function (FEV1/FVC)	Years of schooling	rs4369924	A	G	20	41954383	5.82E-09	766345	33.87836949	0.1684
Lung function (FEV1/FVC)	Years of schooling	rs4382592	G	T	9	134870755	1.01E-18	766345	78.20295106	0.699
Lung function (FEV1/FVC)	Years of schooling	rs4384309	A	G	10	133110596	2.52E-10	766345	40.16022174	0.4796
Lung function (FEV1/FVC)	Years of schooling	rs4392737	G	A	6	145110726	2.24E-08	766345	31.43773598	0.3827
Lung function (FEV1/FVC)	Years of schooling	rs4442732	G	A	14	61025617	1.49E-09	766345	36.4788546	0.5969
Lung function (FEV1/FVC)	Years of schooling	rs4497562	G	A	13	62612604	3.73E-10	766345	39.32335069	0.2823
Lung function (FEV1/FVC)	Years of schooling	rs4667025	A	G	2	186150287	3.85E-08	766345	30.25	0.3878
Lung function (FEV1/FVC)	Years of schooling	rs4700393	G	A	5	60098267	1.51E-34	766345	150.5673356	0.5289
Lung function (FEV1/FVC)	Years of schooling	rs4726070	A	G	7	151328218	5.95E-13	766345	51.6911415	0.6207
Lung function (FEV1/FVC)	Years of schooling	rs4743923	C	T	9	96251061	2.42E-08	766345	31.3218298	0.3673
Lung function (FEV1/FVC)	Years of schooling	rs4778058	C	T	15	93456069	2.40E-09	766345	35.78854671	0.5221
Lung function (FEV1/FVC)	Years of schooling	rs4787457	G	A	16	28555400	3.73E-23	766345	97.85256327	0.3146
Lung function (FEV1/FVC)	Years of schooling	rs4810227	A	G	20	59841800	3.57E-13	766345	52.83213061	0.6344
Lung function (FEV1/FVC)	Years of schooling	rs4839155	G	T	1	112161489	3.94E-10	766345	39.125025	0.25
Lung function (FEV1/FVC)	Years of schooling	rs4846724	A	G	1	221967817	2.26E-09	766345	35.85896194	0.4915
Lung function (FEV1/FVC)	Years of schooling	rs4888746	G	A	16	78172252	4.15E-08	766345	29.93473378	0.3776
Lung function (FEV1/FVC)	Years of schooling	rs4904523	A	G	14	89723630	3.71E-08	766345	30.31474048	0.4592
Lung function (FEV1/FVC)	Years of schooling	rs4945424	A	C	11	80305937	6.94E-09	766345	33.65356862	0.415
Lung function (FEV1/FVC)	Years of schooling	rs4964046	G	A	12	27305310	3.36E-09	766345	34.99586542	0.335
Lung function (FEV1/FVC)	Years of schooling	rs4972400	A	G	2	174171884	1.70E-10	766345	40.79045206	0.352
Lung function (FEV1/FVC)	Years of schooling	rs4984541	G	A	15	96911139	2.77E-09	766345	35.48015123	0.2415
Lung function (FEV1/FVC)	Years of schooling	rs535307	G	A	7	105345398	4.73E-08	766345	29.77362949	0.6769
Lung function (FEV1/FVC)	Years of schooling	rs56391344	A	G	15	78006899	1.34E-15	766345	63.59455281	0.2381
Lung function (FEV1/FVC)	Years of schooling	rs575113	A	G	1	110046373	5.30E-12	766345	47.72878367	0.2772
Lung function (FEV1/FVC)	Years of schooling	rs59123361	A	G	1	110766454	5.87E-13	766345	51.78063556	0.1054
Lung function (FEV1/FVC)	Years of schooling	rs6122735	T	C	20	47523732	1.49E-09	766345	36.41498216	0.4133
Lung function (FEV1/FVC)	Years of schooling	rs6123924	G	A	20	58219764	7.55E-11	766345	42.2776641	0.1599
Lung function (FEV1/FVC)	Years of schooling	rs613872	T	G	18	53210302	1.20E-14	766345	59.43255254	0.8282
Lung function (FEV1/FVC)	Years of schooling	rs61747885	T	G	4	140640703	4.13E-09	766345	34.63447714	0.1412
Lung function (FEV1/FVC)	Years of schooling	rs62097985	T	C	18	50810675	6.06E-14	766345	56.0757166	0.4116
Lung function (FEV1/FVC)	Years of schooling	rs62157915	C	T	2	98897183	1.96E-09	766345	36.10352259	0.05952
Lung function (FEV1/FVC)	Years of schooling	rs62183776	T	C	2	172858117	1.65E-09	766345	36.33256174	0.1905
Lung function (FEV1/FVC)	Years of schooling	rs62184480	T	C	2	212654200	1.28E-15	766345	64	0.2449
Lung function (FEV1/FVC)	Years of schooling	rs622169	T	C	1	244437407	1.89E-08	766345	31.49857972	0.4677
Lung function (FEV1/FVC)	Years of schooling	rs62444881	T	C	7	2052318	5.79E-17	766345	69.95742105	0.1905
Lung function (FEV1/FVC)	Years of schooling	rs6493265	T	C	15	47513253	1.70E-15	766345	63.35794028	0.3895
Lung function (FEV1/FVC)	Years of schooling	rs6513959	G	A	20	43620856	1.88E-10	766345	40.47710738	0.2789
Lung function (FEV1/FVC)	Years of schooling	rs6557171	C	T	6	152234593	4.15E-18	766345	74.95158878	0.7245
Lung function (FEV1/FVC)	Years of schooling	rs66568921	G	T	3	85672018	7.49E-18	766345	73.94110011	0.3639
Lung function (FEV1/FVC)	Years of schooling	rs6731373	A	G	2	68503044	3.47E-12	766345	48.15286469	0.3367
Lung function (FEV1/FVC)	Years of schooling	rs67885444	T	C	8	28678973	1.48E-09	766345	36.72777943	0.1718
Lung function (FEV1/FVC)	Years of schooling	rs67890737	A	C	2	228984644	2.01E-10	766345	40.63172186	0.3265
Lung function (FEV1/FVC)	Years of schooling	rs6803651	T	G	3	64431730	4.36E-11	766345	43.23827069	0.415
Lung function (FEV1/FVC)	Years of schooling	rs6805241	C	T	3	116532683	3.09E-12	766345	48.44982892	0.1973
Lung function (FEV1/FVC)	Years of schooling	rs6938002	A	G	6	37526024	5.41E-09	766345	33.94914631	0.3963
Lung function (FEV1/FVC)	Years of schooling	rs6959891	G	A	7	54714000	1.74E-09	766345	36.12709611	0.2959
Lung function (FEV1/FVC)	Years of schooling	rs7012546	T	C	8	105067737	4.93E-09	766345	34.41323012	0.4201
Lung function (FEV1/FVC)	Years of schooling	rs702606	C	T	5	53167117	1.12E-08	766345	32.581264	0.1701
Lung function (FEV1/FVC)	Years of schooling	rs7029718	A	G	9	23358495	1.85E-44	766345	196.4830559	0.4354
Lung function (FEV1/FVC)	Years of schooling	rs7031698	C	T	9	82441486	1.26E-09	766345	36.70242247	0.7755
Lung function (FEV1/FVC)	Years of schooling	rs710629	A	G	12	67697856	2.96E-09	766345	35.39241597	0.6565
Lung function (FEV1/FVC)	Years of schooling	rs71646142	T	C	1	212369228	3.11E-09	766345	35.12064389	0.1735
Lung function (FEV1/FVC)	Years of schooling	rs7233920	A	G	18	37416318	7.13E-11	766345	42.3788109	0.216
Lung function (FEV1/FVC)	Years of schooling	rs7257460	C	T	19	30746753	1.25E-09	766345	36.70180006	0.2704
Lung function (FEV1/FVC)	Years of schooling	rs72807818	A	G	2	51819019	2.79E-14	766345	57.74793714	0.1241
Lung function (FEV1/FVC)	Years of schooling	rs72828517	C	T	6	19036035	2.83E-16	766345	67.18144133	0.1412
Lung function (FEV1/FVC)	Years of schooling	rs72840994	G	T	10	87124801	7.77E-09	766345	33.32923954	0.182
Lung function (FEV1/FVC)	Years of schooling	rs730384	A	G	14	74889870	3.01E-09	766345	35.30166547	0.4558
Lung function (FEV1/FVC)	Years of schooling	rs7321274	G	A	13	69146186	1.59E-09	766345	36.51366771	0.1956
Lung function (FEV1/FVC)	Years of schooling	rs73301698	A	G	12	15539771	5.81E-10	766345	38.52350684	0.2262
Lung function (FEV1/FVC)	Years of schooling	rs7332724	T	C	13	91629272	1.26E-09	766345	36.95867977	0.2619
Lung function (FEV1/FVC)	Years of schooling	rs73344830	G	A	10	103816828	1.95E-23	766345	100	0.602
Lung function (FEV1/FVC)	Years of schooling	rs736282	C	T	14	94287860	2.07E-10	766345	40.50948097	0.5153
Lung function (FEV1/FVC)	Years of schooling	rs73874335	T	C	3	157933483	3.40E-08	766345	30.3872745	0.05952
Lung function (FEV1/FVC)	Years of schooling	rs743316	C	T	21	35252696	1.20E-08	766345	32.45712371	0.182
Lung function (FEV1/FVC)	Years of schooling	rs74643044	C	T	5	102535528	1.80E-09	766345	36.21794545	0.02721
Lung function (FEV1/FVC)	Years of schooling	rs74701752	T	G	1	20875676	2.38E-08	766345	31.16381656	0.09524
Lung function (FEV1/FVC)	Years of schooling	rs7481514	G	A	11	131291963	1.56E-09	766345	36.27016791	0.665
Lung function (FEV1/FVC)	Years of schooling	rs74998289	G	T	17	43913558	1.31E-17	766345	73.09045824	0.2398
Lung function (FEV1/FVC)	Years of schooling	rs7594904	C	T	2	101184651	2.05E-08	766345	31.37294931	0.4184
Lung function (FEV1/FVC)	Years of schooling	rs7603132	A	G	2	4951548	9.17E-10	766345	37.52274743	0.1548
Lung function (FEV1/FVC)	Years of schooling	rs76076331	T	C	2	10977585	4.40E-14	766345	57.03903811	0.131
Lung function (FEV1/FVC)	Years of schooling	rs7650602	C	T	3	141147414	4.11E-08	766345	30.15358572	0.4286
Lung function (FEV1/FVC)	Years of schooling	rs76608582	A	C	19	4474725	3.11E-10	766345	39.53442242	0.04082
Lung function (FEV1/FVC)	Years of schooling	rs77025239	A	G	3	180734185	1.33E-09	766345	36.92899408	0.1088
Lung function (FEV1/FVC)	Years of schooling	rs77128898	T	C	11	61313525	9.47E-09	766345	33.0028796	0.02211
Lung function (FEV1/FVC)	Years of schooling	rs77702622	A	G	8	143367857	2.99E-12	766345	48.60195128	0.07653
Lung function (FEV1/FVC)	Years of schooling	rs77835879	G	A	12	26522623	2.68E-08	766345	30.90278983	0.09014
Lung function (FEV1/FVC)	Years of schooling	rs7796203	A	G	7	117505487	3.60E-10	766345	39.44721453	0.5255
Lung function (FEV1/FVC)	Years of schooling	rs7803932	A	G	7	70203673	2.44E-10	766345	40.03641632	0.1565
Lung function (FEV1/FVC)	Years of schooling	rs7808399	G	A	7	8075222	3.78E-10	766345	39.1539277	0.5476
Lung function (FEV1/FVC)	Years of schooling	rs7863447	A	G	9	14155418	5.91E-13	766345	51.86472398	0.8333
Lung function (FEV1/FVC)	Years of schooling	rs78721320	A	G	5	3304854	2.28E-09	766345	35.61746002	0.2041
Lung function (FEV1/FVC)	Years of schooling	rs790647	A	C	10	106776484	2.17E-13	766345	53.82619351	0.2347
Lung function (FEV1/FVC)	Years of schooling	rs7924036	T	G	10	65191645	1.07E-18	766345	77.95851211	0.5391
Lung function (FEV1/FVC)	Years of schooling	rs79265434	G	A	7	24621381	6.08E-19	766345	79.15565818	0.1173
Lung function (FEV1/FVC)	Years of schooling	rs79269403	A	G	3	108036819	1.17E-12	766345	50.31259612	0.2228
Lung function (FEV1/FVC)	Years of schooling	rs795230	T	C	11	30774525	2.97E-08	766345	30.6349378	0.4184
Lung function (FEV1/FVC)	Years of schooling	rs79523955	G	A	1	28799065	1.87E-10	766345	40.54494375	0.09524
Lung function (FEV1/FVC)	Years of schooling	rs7977614	G	A	12	110115286	2.09E-11	766345	44.78178247	0.3078
Lung function (FEV1/FVC)	Years of schooling	rs7993663	C	T	13	55761771	3.25E-11	766345	43.94647141	0.3571
Lung function (FEV1/FVC)	Years of schooling	rs8008382	C	T	14	104054425	6.12E-11	766345	42.63737034	0.6871
Lung function (FEV1/FVC)	Years of schooling	rs80171383	A	G	11	46084677	1.83E-09	766345	36.1994456	0.1241
Lung function (FEV1/FVC)	Years of schooling	rs8020034	A	G	14	26981100	1.17E-15	766345	63.85658268	0.2058
Lung function (FEV1/FVC)	Years of schooling	rs818415	G	T	16	65448079	1.72E-08	766345	31.80135944	0.182
Lung function (FEV1/FVC)	Years of schooling	rs837080	C	T	8	130925116	1.43E-10	766345	41.2617301	0.4932
Lung function (FEV1/FVC)	Years of schooling	rs892612	C	A	5	136533365	6.63E-10	766345	38.1579875	0.8418
Lung function (FEV1/FVC)	Years of schooling	rs894067	A	G	11	76454408	2.74E-09	766345	35.38550204	0.3929
Lung function (FEV1/FVC)	Years of schooling	rs9289300	C	T	3	127144988	1.10E-10	766345	41.75147929	0.1837
Lung function (FEV1/FVC)	Years of schooling	rs9320493	G	A	6	114742697	6.13E-09	766345	33.73673611	0.8639
Lung function (FEV1/FVC)	Years of schooling	rs9342482	T	G	6	66223843	1.36E-10	766345	41.16818264	0.2908
Lung function (FEV1/FVC)	Years of schooling	rs9349956	C	A	6	14718260	6.28E-17	766345	69.8896	0.2398
Lung function (FEV1/FVC)	Years of schooling	rs9372625	A	G	6	98344031	6.76E-42	766345	183.3254455	0.4133
Lung function (FEV1/FVC)	Years of schooling	rs9384679	T	C	6	108864419	4.88E-08	766345	29.69011493	0.4082
Lung function (FEV1/FVC)	Years of schooling	rs9386319	G	A	6	96566419	1.27E-08	766345	32.43760735	0.4269
Lung function (FEV1/FVC)	Years of schooling	rs9386787	G	A	6	109600293	1.82E-08	766345	31.75653979	0.5136
Lung function (FEV1/FVC)	Years of schooling	rs9436866	C	A	1	69427576	7.45E-11	766345	42.40758612	0.09524
Lung function (FEV1/FVC)	Years of schooling	rs9503598	A	G	6	3446263	3.12E-10	766345	39.81536199	0.4388
Lung function (FEV1/FVC)	Years of schooling	rs9556958	T	C	13	99100046	2.38E-10	766345	40.35986159	0.5289
Lung function (FEV1/FVC)	Years of schooling	rs9616906	A	G	22	51104680	2.92E-18	766345	75.75070984	0.4235
Lung function (FEV1/FVC)	Years of schooling	rs9679654	C	T	2	61836773	1.29E-09	766345	36.70105462	0.4847
Lung function (FEV1/FVC)	Years of schooling	rs9704097	A	C	11	24980643	1.61E-09	766345	36.28124893	0.4728
Lung function (FEV1/FVC)	Years of schooling	rs9882532	C	T	3	16865845	8.17E-12	766345	46.57869705	0.3639
Lung function (FEV1/FVC)	Years of schooling	rs9914918	A	G	17	46962021	8.90E-10	766345	37.34567901	0.2823
Lung function (FEV1/FVC)	Years of schooling	rs9933256	G	A	16	1246748	4.57E-11	766345	43.46795565	0.4082
Lung function (FEV1/FVC)	Years of schooling	rs9936270	T	C	16	12215741	6.43E-12	766345	47.1788593	0.3078
Lung function (FEV1/FVC)	Years of schooling	rs9964724	T	C	18	35159124	2.66E-27	766345	116.8289289	0.6599
Lung function (FEV1/FVC)	Years of schooling	rs9995567	A	G	4	163698499	1.93E-08	766345	31.43555107	0.3827
FEV1	Years of schooling	rs10073890	G	A	5	124288028	1.11E-10	766345	41.45783007	0.7364
FEV1	Years of schooling	rs1008078	T	C	1	91189731	1.20E-23	766345	100.9269939	0.4099
FEV1	Years of schooling	rs10189857	G	A	2	60713235	6.70E-24	766345	101.7620806	0.4184
FEV1	Years of schooling	rs10191758	G	A	2	144263280	9.60E-21	766345	86.8624	0.381
FEV1	Years of schooling	rs10205801	A	G	2	233597196	7.17E-10	766345	37.91966759	0.5068
FEV1	Years of schooling	rs10215082	G	A	7	92657985	3.33E-14	766345	57.38943348	0.5612
FEV1	Years of schooling	rs10240905	C	T	7	32263069	3.79E-11	766345	43.47055444	0.6684
FEV1	Years of schooling	rs10456918	C	A	6	119233480	3.67E-11	766345	43.94979672	0.182
FEV1	Years of schooling	rs10460095	A	G	18	22624708	4.87E-10	766345	38.86173523	0.5867
FEV1	Years of schooling	rs1051474	C	T	9	111881856	4.86E-12	766345	47.88934473	0.2738
FEV1	Years of schooling	rs10765775	A	G	11	95656362	2.62E-17	766345	71.47933884	0.3963
FEV1	Years of schooling	rs10797055	G	A	1	159906849	1.04E-08	766345	32.86222282	0.5102
FEV1	Years of schooling	rs10798418	T	C	1	175839834	3.29E-08	766345	30.60072171	0.466
FEV1	Years of schooling	rs10856785	T	C	2	16650175	3.83E-09	766345	34.76085069	0.7296
FEV1	Years of schooling	rs10887801	T	G	10	90079714	2.27E-10	766345	40.40795458	0.4371
FEV1	Years of schooling	rs10940921	G	T	5	30808645	7.00E-10	766345	37.85377765	0.5697
FEV1	Years of schooling	rs10994777	A	G	10	63233988	3.36E-10	766345	39.60315101	0.1395
FEV1	Years of schooling	rs11023749	A	G	11	15889272	2.96E-10	766345	39.55012346	0.6701
FEV1	Years of schooling	rs1105307	A	G	9	72046040	1.67E-09	766345	36.18485207	0.2449
FEV1	Years of schooling	rs1106090	A	G	2	58068741	2.09E-11	766345	44.92829388	0.6259
FEV1	Years of schooling	rs11081529	C	T	18	75902735	1.82E-12	766345	49.67976067	0.2568
FEV1	Years of schooling	rs11123818	A	G	2	100867308	1.72E-32	766345	141.4060735	0.3946
FEV1	Years of schooling	rs111821073	T	C	9	99084793	4.85E-09	766345	34.15095515	0.1633
FEV1	Years of schooling	rs112687095	A	G	4	1777045	2.42E-08	766345	30.99401525	0.165
FEV1	Years of schooling	rs113182709	A	G	8	143297485	1.29E-08	766345	32.35141793	0.02381
FEV1	Years of schooling	rs113520408	A	G	7	128402782	1.02E-11	766345	46.12673611	0.2857
FEV1	Years of schooling	rs113615161	T	C	7	114519339	3.97E-09	766345	34.668544	0.1395
FEV1	Years of schooling	rs1143770	T	C	11	122017598	4.31E-11	766345	43.62141698	0.5918
FEV1	Years of schooling	rs115454970	T	G	4	67091953	2.76E-09	766345	35.45933184	0.3044
FEV1	Years of schooling	rs11601122	G	A	11	72362718	2.24E-17	766345	71.65990548	0.1497
FEV1	Years of schooling	rs11620355	A	G	13	92044587	4.77E-09	766345	34.26151111	0.1156
FEV1	Years of schooling	rs11627087	G	A	14	57300708	3.71E-08	766345	30.26692544	0.08503
FEV1	Years of schooling	rs11635092	A	G	15	27234553	3.89E-12	766345	48.36927447	0.3639
FEV1	Years of schooling	rs11657342	A	G	17	79355294	1.94E-13	766345	54.03404512	0.3554
FEV1	Years of schooling	rs11663602	A	C	18	77578191	1.64E-10	766345	40.75814404	0.2568
FEV1	Years of schooling	rs11678980	A	G	2	162101261	4.29E-24	766345	102.8101677	0.4456
FEV1	Years of schooling	rs11681861	G	T	2	29633087	2.88E-08	766345	30.69758948	0.1565
FEV1	Years of schooling	rs11694904	T	C	2	180925445	4.78E-11	766345	43.13294375	0.3384
FEV1	Years of schooling	rs11732657	A	G	4	172427073	9.54E-11	766345	41.82215465	0.7007
FEV1	Years of schooling	rs117468730	A	G	16	10205467	3.79E-09	766345	34.7843096	0.0119
FEV1	Years of schooling	rs11752914	C	T	6	155910988	2.13E-08	766345	31.27709191	0.1973
FEV1	Years of schooling	rs11772580	T	G	7	100101648	2.57E-09	766345	35.58330239	0.2534
FEV1	Years of schooling	rs11871429	G	A	17	42920929	1.92E-12	766345	49.76534163	0.2041
FEV1	Years of schooling	rs12028010	C	T	1	41764471	4.51E-17	766345	70.49348103	0.2228
FEV1	Years of schooling	rs12375949	C	T	9	124617900	3.31E-17	766345	70.77504732	0.5697
FEV1	Years of schooling	rs12468040	G	T	2	44854981	2.46E-16	766345	66.95915102	0.6037
FEV1	Years of schooling	rs12503522	T	C	4	94543233	2.24E-09	766345	35.80876528	0.2483
FEV1	Years of schooling	rs12519073	T	C	5	136776762	1.60E-09	766345	36.53663856	0.2381
FEV1	Years of schooling	rs12574281	C	A	11	131205421	8.85E-10	766345	37.44605501	0.3997
FEV1	Years of schooling	rs12602286	T	G	17	19236954	2.37E-11	766345	44.4967474	0.8861
FEV1	Years of schooling	rs12643771	T	C	4	140753103	1.61E-16	766345	68.0625	0.3112
FEV1	Years of schooling	rs12682775	C	T	9	135490491	5.99E-09	766345	33.85642541	0.2143
FEV1	Years of schooling	rs12804787	G	A	11	133811072	2.96E-08	766345	30.77365355	0.06803
FEV1	Years of schooling	rs1291818	C	T	10	11132190	1.78E-10	766345	40.73442907	0.5153
FEV1	Years of schooling	rs12940014	C	T	17	17603317	3.73E-08	766345	30.31474048	0.5204
FEV1	Years of schooling	rs13010566	C	A	2	125873208	4.59E-10	766345	38.87889273	0.5612
FEV1	Years of schooling	rs13029509	A	G	2	215374209	7.17E-10	766345	38.07615917	0.4677
FEV1	Years of schooling	rs13090388	T	C	3	49391082	4.29E-54	766345	240.25	0.3095
FEV1	Years of schooling	rs13141210	T	C	4	67891641	2.26E-15	766345	62.61225663	0.5085
FEV1	Years of schooling	rs13145650	T	C	4	122963344	3.80E-10	766345	39.28749626	0.90816
FEV1	Years of schooling	rs1334297	A	G	13	58335375	3.06E-37	766345	162.6953396	0.784
FEV1	Years of schooling	rs13422673	T	C	2	155474355	1.74E-12	766345	49.9100692	0.4847
FEV1	Years of schooling	rs1363862	A	G	5	59670035	1.02E-09	766345	37.19729275	0.2602
FEV1	Years of schooling	rs1381247	C	T	17	2302387	2.46E-08	766345	30.97962203	0.2908
FEV1	Years of schooling	rs1391438	C	T	4	106151843	5.79E-20	766345	83.27809131	0.6854
FEV1	Years of schooling	rs1427298	T	C	2	145214421	3.28E-09	766345	35.16765819	0.4116
FEV1	Years of schooling	rs1450782	G	T	4	112514407	4.93E-08	766345	29.83811688	0.602
FEV1	Years of schooling	rs152603	G	A	5	106774922	9.47E-09	766345	33.14376456	0.3861
FEV1	Years of schooling	rs1558727	T	C	12	97680631	3.09E-10	766345	39.54190311	0.4847
FEV1	Years of schooling	rs1566085	T	G	8	142624527	6.90E-22	766345	92.54214972	0.5697
FEV1	Years of schooling	rs1569092	A	G	1	74858724	1.16E-14	766345	59.63271605	0.182
FEV1	Years of schooling	rs1584469	T	C	5	120101694	2.10E-12	766345	49.60727538	0.3112
FEV1	Years of schooling	rs1595973	T	C	4	65798787	6.56E-09	766345	33.54619266	0.5595
FEV1	Years of schooling	rs1618725	T	C	18	21126952	2.22E-17	766345	72.05472982	0.5204
FEV1	Years of schooling	rs1620977	G	A	1	72729142	1.14E-25	766345	110.0885207	0.6905
FEV1	Years of schooling	rs1671770	C	A	12	120946568	1.91E-09	766345	36.21556838	0.8061
FEV1	Years of schooling	rs16846463	G	A	2	142316255	1.38E-15	766345	63.54850229	0.1173
FEV1	Years of schooling	rs16854920	C	T	1	204966170	2.51E-08	766345	30.95293184	0.3554
FEV1	Years of schooling	rs16995054	T	C	20	14811733	2.52E-11	766345	44.65837648	0.2007
FEV1	Years of schooling	rs17048855	A	G	3	8258174	3.27E-11	766345	43.75194282	0.3248
FEV1	Years of schooling	rs17110109	C	T	12	54668908	4.71E-09	766345	34.17237551	0.3776
FEV1	Years of schooling	rs17126938	C	T	10	111761351	8.14E-10	766345	37.748736	0.1207
FEV1	Years of schooling	rs17425572	G	A	9	88006338	6.89E-13	766345	51.84	0.5425
FEV1	Years of schooling	rs17489649	G	A	5	109156184	1.57E-14	766345	58.97561125	0.3265
FEV1	Years of schooling	rs17551064	G	A	7	49869771	8.62E-11	766345	42.13703214	0.1599
FEV1	Years of schooling	rs17563464	A	C	5	26913774	2.89E-12	766345	48.53882609	0.2041
FEV1	Years of schooling	rs17565975	A	G	11	111586950	2.56E-11	766345	44.60052666	0.5306
FEV1	Years of schooling	rs17598675	C	T	4	176647637	1.75E-12	766345	49.74397924	0.5187
FEV1	Years of schooling	rs176218	T	G	14	29600506	1.85E-18	766345	76.70500811	0.2007
FEV1	Years of schooling	rs1827540	G	A	5	63001049	4.50E-10	766345	38.87889273	0.466
FEV1	Years of schooling	rs1866823	A	G	8	57436577	3.81E-09	766345	34.81690093	0.551
FEV1	Years of schooling	rs192436652	T	C	19	54960747	1.35E-10	766345	41.17164885	0.02211
FEV1	Years of schooling	rs1925576	G	A	10	68689083	4.94E-09	766345	33.99367327	0.4422
FEV1	Years of schooling	rs1947114	G	A	2	166180772	2.64E-08	766345	31.11547852	0.2551
FEV1	Years of schooling	rs1964927	G	A	21	42653237	9.90E-16	766345	64.63433241	0.6378
FEV1	Years of schooling	rs2052285	A	G	16	51188432	1.34E-10	766345	41.17972245	0.5765
FEV1	Years of schooling	rs2067854	A	G	14	72425819	1.38E-12	766345	49.94228612	0.182
FEV1	Years of schooling	rs2179152	C	T	6	26325888	1.21E-16	766345	68.34404055	0.6429
FEV1	Years of schooling	rs2182505	C	T	6	51653864	1.64E-08	766345	31.99316406	0.7364
FEV1	Years of schooling	rs225291	G	A	17	33927126	1.84E-08	766345	31.70637174	0.8027
FEV1	Years of schooling	rs2256965	G	A	6	31555130	1.59E-10	766345	41.07644628	0.5425
FEV1	Years of schooling	rs2283076	G	A	7	126478190	2.07E-08	766345	31.39294983	0.2143
FEV1	Years of schooling	rs2287838	A	G	19	9959014	1.53E-11	766345	45.38504155	0.534
FEV1	Years of schooling	rs2302761	T	C	17	7358520	1.00E-10	766345	41.97055928	0.1905
FEV1	Years of schooling	rs242093	A	G	14	69481343	2.07E-09	766345	35.93026636	0.5476
FEV1	Years of schooling	rs2441111	A	G	5	57601225	1.78E-10	766345	40.88474048	0.5323
FEV1	Years of schooling	rs2447535	G	A	8	118946183	1.69E-10	766345	40.7526954	0.7245
FEV1	Years of schooling	rs2554835	A	G	18	74141190	2.69E-08	766345	30.97717551	0.398
FEV1	Years of schooling	rs2570497	T	C	2	104441546	3.03E-12	766345	48.52657282	0.6735
FEV1	Years of schooling	rs2725370	C	T	8	30852826	1.97E-16	766345	67.4682147	0.7109
FEV1	Years of schooling	rs277828	A	C	13	109693885	2.71E-08	766345	30.98399105	0.2568
FEV1	Years of schooling	rs2787101	T	C	14	30105121	2.50E-08	766345	30.94939886	0.6173
FEV1	Years of schooling	rs2819336	C	T	1	44015809	5.46E-25	766345	106.6610489	0.6616
FEV1	Years of schooling	rs2820314	C	A	1	201872209	9.34E-10	766345	37.34567901	0.3163
FEV1	Years of schooling	rs28513670	G	A	15	65982677	5.06E-11	766345	43.09193086	0.1531
FEV1	Years of schooling	rs2885198	G	A	3	143636421	1.81E-09	766345	36.35380623	0.5017
FEV1	Years of schooling	rs2901616	A	G	1	72122959	3.77E-08	766345	30.28217229	0.517
FEV1	Years of schooling	rs2905426	T	G	19	19478022	9.26E-09	766345	32.82466958	0.6446
FEV1	Years of schooling	rs2971970	G	T	7	133643778	1.25E-15	766345	63.84550398	0.7721
FEV1	Years of schooling	rs2998315	G	A	14	85032707	1.12E-13	766345	55.07202216	0.5782
FEV1	Years of schooling	rs3013014	A	G	10	12396699	2.92E-09	766345	35.4440238	0.6105
FEV1	Years of schooling	rs301800	C	T	1	8490603	1.33E-11	766345	45.80389031	0.8197
FEV1	Years of schooling	rs3026996	C	A	1	159167290	1.05E-14	766345	59.65427641	0.284
FEV1	Years of schooling	rs31940	A	G	5	11476812	3.24E-10	766345	39.59785842	0.1344
FEV1	Years of schooling	rs337637	A	G	4	38604470	2.11E-10	766345	40.25436497	0.3367
FEV1	Years of schooling	rs34316	C	A	5	88015545	3.35E-30	766345	129.728239	0.5799
FEV1	Years of schooling	rs34394051	G	A	1	6853091	6.20E-09	766345	33.64	0.1599
FEV1	Years of schooling	rs34485537	T	C	16	83608924	5.67E-10	766345	38.61221558	0.3895
FEV1	Years of schooling	rs35039375	G	A	1	171516863	1.22E-11	766345	45.80471526	0.09354
FEV1	Years of schooling	rs35309068	G	T	12	14535908	1.15E-14	766345	59.67788379	0.466
FEV1	Years of schooling	rs35316276	T	C	16	67850700	1.52E-09	766345	36.55885323	0.2942
FEV1	Years of schooling	rs35417702	T	C	7	71739916	1.93E-17	766345	72.25	0.5765
FEV1	Years of schooling	rs35475880	T	G	3	168853348	3.80E-13	766345	52.77184264	0.1837
FEV1	Years of schooling	rs36083520	C	T	4	23715876	2.60E-13	766345	53.36204227	0.1667
FEV1	Years of schooling	rs36119825	A	G	7	48820536	4.82E-10	766345	38.64330905	0.4694
FEV1	Years of schooling	rs363096	C	T	4	3180021	2.04E-15	766345	62.79641022	0.5748
FEV1	Years of schooling	rs3788556	C	T	22	39972162	2.78E-11	766345	44.28863582	0.5408
FEV1	Years of schooling	rs3809634	G	A	16	53538157	1.09E-08	766345	32.7060336	0.335
FEV1	Years of schooling	rs3890802	A	G	5	152081927	2.74E-09	766345	35.18787862	0.2687
FEV1	Years of schooling	rs3897821	G	A	1	243420388	8.25E-17	766345	69.62975309	0.3503
FEV1	Years of schooling	rs4073894	A	G	7	104466964	5.40E-13	766345	52.16810045	0.1769
FEV1	Years of schooling	rs4328757	T	C	3	36938180	9.39E-10	766345	37.60367948	0.6514
FEV1	Years of schooling	rs4352658	T	C	6	88279872	5.55E-12	766345	47.37729803	0.09014
FEV1	Years of schooling	rs4369924	A	G	20	41954383	5.82E-09	766345	33.87836949	0.1684
FEV1	Years of schooling	rs4382592	G	T	9	134870755	1.01E-18	766345	78.20295106	0.699
FEV1	Years of schooling	rs4384309	A	G	10	133110596	2.52E-10	766345	40.16022174	0.4796
FEV1	Years of schooling	rs4392737	G	A	6	145110726	2.24E-08	766345	31.43773598	0.3827
FEV1	Years of schooling	rs4442732	G	A	14	61025617	1.49E-09	766345	36.4788546	0.5969
FEV1	Years of schooling	rs4497562	G	A	13	62612604	3.73E-10	766345	39.32335069	0.2823
FEV1	Years of schooling	rs4667025	A	G	2	186150287	3.85E-08	766345	30.25	0.3878
FEV1	Years of schooling	rs4700393	G	A	5	60098267	1.51E-34	766345	150.5673356	0.5289
FEV1	Years of schooling	rs4726070	A	G	7	151328218	5.95E-13	766345	51.6911415	0.6207
FEV1	Years of schooling	rs4743923	C	T	9	96251061	2.42E-08	766345	31.3218298	0.3673
FEV1	Years of schooling	rs4778058	C	T	15	93456069	2.40E-09	766345	35.78854671	0.5221
FEV1	Years of schooling	rs4787457	G	A	16	28555400	3.73E-23	766345	97.85256327	0.3146
FEV1	Years of schooling	rs4810227	A	G	20	59841800	3.57E-13	766345	52.83213061	0.6344
FEV1	Years of schooling	rs4839155	G	T	1	112161489	3.94E-10	766345	39.125025	0.25
FEV1	Years of schooling	rs4846724	A	G	1	221967817	2.26E-09	766345	35.85896194	0.4915
FEV1	Years of schooling	rs4888746	G	A	16	78172252	4.15E-08	766345	29.93473378	0.3776
FEV1	Years of schooling	rs4904523	A	G	14	89723630	3.71E-08	766345	30.31474048	0.4592
FEV1	Years of schooling	rs4945424	A	C	11	80305937	6.94E-09	766345	33.65356862	0.415
FEV1	Years of schooling	rs4964046	G	A	12	27305310	3.36E-09	766345	34.99586542	0.335
FEV1	Years of schooling	rs4972400	A	G	2	174171884	1.70E-10	766345	40.79045206	0.352
FEV1	Years of schooling	rs4984541	G	A	15	96911139	2.77E-09	766345	35.48015123	0.2415
FEV1	Years of schooling	rs535307	G	A	7	105345398	4.73E-08	766345	29.77362949	0.6769
FEV1	Years of schooling	rs56391344	A	G	15	78006899	1.34E-15	766345	63.59455281	0.2381
FEV1	Years of schooling	rs575113	A	G	1	110046373	5.30E-12	766345	47.72878367	0.2772
FEV1	Years of schooling	rs59123361	A	G	1	110766454	5.87E-13	766345	51.78063556	0.1054
FEV1	Years of schooling	rs6122735	T	C	20	47523732	1.49E-09	766345	36.41498216	0.4133
FEV1	Years of schooling	rs6123924	G	A	20	58219764	7.55E-11	766345	42.2776641	0.1599
FEV1	Years of schooling	rs613872	T	G	18	53210302	1.20E-14	766345	59.43255254	0.8282
FEV1	Years of schooling	rs61747885	T	G	4	140640703	4.13E-09	766345	34.63447714	0.1412
FEV1	Years of schooling	rs62097985	T	C	18	50810675	6.06E-14	766345	56.0757166	0.4116
FEV1	Years of schooling	rs62157915	C	T	2	98897183	1.96E-09	766345	36.10352259	0.05952
FEV1	Years of schooling	rs62183776	T	C	2	172858117	1.65E-09	766345	36.33256174	0.1905
FEV1	Years of schooling	rs62184480	T	C	2	212654200	1.28E-15	766345	64	0.2449
FEV1	Years of schooling	rs622169	T	C	1	244437407	1.89E-08	766345	31.49857972	0.4677
FEV1	Years of schooling	rs62439690	A	G	7	21417556	2.18E-08	766345	31.39464874	0.267
FEV1	Years of schooling	rs62444881	T	C	7	2052318	5.79E-17	766345	69.95742105	0.1905
FEV1	Years of schooling	rs6493265	T	C	15	47513253	1.70E-15	766345	63.35794028	0.3895
FEV1	Years of schooling	rs6513959	G	A	20	43620856	1.88E-10	766345	40.47710738	0.2789
FEV1	Years of schooling	rs6557171	C	T	6	152234593	4.15E-18	766345	74.95158878	0.7245
FEV1	Years of schooling	rs66568921	G	T	3	85672018	7.49E-18	766345	73.94110011	0.3639
FEV1	Years of schooling	rs6731373	A	G	2	68503044	3.47E-12	766345	48.15286469	0.3367
FEV1	Years of schooling	rs67885444	T	C	8	28678973	1.48E-09	766345	36.72777943	0.1718
FEV1	Years of schooling	rs67890737	A	C	2	228984644	2.01E-10	766345	40.63172186	0.3265
FEV1	Years of schooling	rs6803651	T	G	3	64431730	4.36E-11	766345	43.23827069	0.415
FEV1	Years of schooling	rs6805241	C	T	3	116532683	3.09E-12	766345	48.44982892	0.1973
FEV1	Years of schooling	rs6938002	A	G	6	37526024	5.41E-09	766345	33.94914631	0.3963
FEV1	Years of schooling	rs6959891	G	A	7	54714000	1.74E-09	766345	36.12709611	0.2959
FEV1	Years of schooling	rs7012546	T	C	8	105067737	4.93E-09	766345	34.41323012	0.4201
FEV1	Years of schooling	rs702606	C	T	5	53167117	1.12E-08	766345	32.581264	0.1701
FEV1	Years of schooling	rs7029718	A	G	9	23358495	1.85E-44	766345	196.4830559	0.4354
FEV1	Years of schooling	rs7031698	C	T	9	82441486	1.26E-09	766345	36.70242247	0.7755
FEV1	Years of schooling	rs710629	A	G	12	67697856	2.96E-09	766345	35.39241597	0.6565
FEV1	Years of schooling	rs71646142	T	C	1	212369228	3.11E-09	766345	35.12064389	0.1735
FEV1	Years of schooling	rs7233920	A	G	18	37416318	7.13E-11	766345	42.3788109	0.216
FEV1	Years of schooling	rs7257460	C	T	19	30746753	1.25E-09	766345	36.70180006	0.2704
FEV1	Years of schooling	rs72807818	A	G	2	51819019	2.79E-14	766345	57.74793714	0.1241
FEV1	Years of schooling	rs72828517	C	T	6	19036035	2.83E-16	766345	67.18144133	0.1412
FEV1	Years of schooling	rs72840994	G	T	10	87124801	7.77E-09	766345	33.32923954	0.182
FEV1	Years of schooling	rs730384	A	G	14	74889870	3.01E-09	766345	35.30166547	0.4558
FEV1	Years of schooling	rs7321274	G	A	13	69146186	1.59E-09	766345	36.51366771	0.1956
FEV1	Years of schooling	rs73301698	A	G	12	15539771	5.81E-10	766345	38.52350684	0.2262
FEV1	Years of schooling	rs7332724	T	C	13	91629272	1.26E-09	766345	36.95867977	0.2619
FEV1	Years of schooling	rs73344830	G	A	10	103816828	1.95E-23	766345	100	0.602
FEV1	Years of schooling	rs736282	C	T	14	94287860	2.07E-10	766345	40.50948097	0.5153
FEV1	Years of schooling	rs73874335	T	C	3	157933483	3.40E-08	766345	30.3872745	0.05952
FEV1	Years of schooling	rs743316	C	T	21	35252696	1.20E-08	766345	32.45712371	0.182
FEV1	Years of schooling	rs74643044	C	T	5	102535528	1.80E-09	766345	36.21794545	0.02721
FEV1	Years of schooling	rs74701752	T	G	1	20875676	2.38E-08	766345	31.16381656	0.09524
FEV1	Years of schooling	rs7481514	G	A	11	131291963	1.56E-09	766345	36.27016791	0.665
FEV1	Years of schooling	rs74998289	G	T	17	43913558	1.31E-17	766345	73.09045824	0.2398
FEV1	Years of schooling	rs7594904	C	T	2	101184651	2.05E-08	766345	31.37294931	0.4184
FEV1	Years of schooling	rs7603132	A	G	2	4951548	9.17E-10	766345	37.52274743	0.1548
FEV1	Years of schooling	rs76076331	T	C	2	10977585	4.40E-14	766345	57.03903811	0.131
FEV1	Years of schooling	rs7650602	C	T	3	141147414	4.11E-08	766345	30.15358572	0.4286
FEV1	Years of schooling	rs76608582	A	C	19	4474725	3.11E-10	766345	39.53442242	0.04082
FEV1	Years of schooling	rs77025239	A	G	3	180734185	1.33E-09	766345	36.92899408	0.1088
FEV1	Years of schooling	rs77128898	T	C	11	61313525	9.47E-09	766345	33.0028796	0.02211
FEV1	Years of schooling	rs77702622	A	G	8	143367857	2.99E-12	766345	48.60195128	0.07653
FEV1	Years of schooling	rs77835879	G	A	12	26522623	2.68E-08	766345	30.90278983	0.09014
FEV1	Years of schooling	rs7796203	A	G	7	117505487	3.60E-10	766345	39.44721453	0.5255
FEV1	Years of schooling	rs7803932	A	G	7	70203673	2.44E-10	766345	40.03641632	0.1565
FEV1	Years of schooling	rs7808399	G	A	7	8075222	3.78E-10	766345	39.1539277	0.5476
FEV1	Years of schooling	rs7863447	A	G	9	14155418	5.91E-13	766345	51.86472398	0.8333
FEV1	Years of schooling	rs78721320	A	G	5	3304854	2.28E-09	766345	35.61746002	0.2041
FEV1	Years of schooling	rs790647	A	C	10	106776484	2.17E-13	766345	53.82619351	0.2347
FEV1	Years of schooling	rs7924036	T	G	10	65191645	1.07E-18	766345	77.95851211	0.5391
FEV1	Years of schooling	rs79265434	G	A	7	24621381	6.08E-19	766345	79.15565818	0.1173
FEV1	Years of schooling	rs79269403	A	G	3	108036819	1.17E-12	766345	50.31259612	0.2228
FEV1	Years of schooling	rs795230	T	C	11	30774525	2.97E-08	766345	30.6349378	0.4184
FEV1	Years of schooling	rs79523955	G	A	1	28799065	1.87E-10	766345	40.54494375	0.09524
FEV1	Years of schooling	rs7977614	G	A	12	110115286	2.09E-11	766345	44.78178247	0.3078
FEV1	Years of schooling	rs7993663	C	T	13	55761771	3.25E-11	766345	43.94647141	0.3571
FEV1	Years of schooling	rs8008382	C	T	14	104054425	6.12E-11	766345	42.63737034	0.6871
FEV1	Years of schooling	rs80171383	A	G	11	46084677	1.83E-09	766345	36.1994456	0.1241
FEV1	Years of schooling	rs8020034	A	G	14	26981100	1.17E-15	766345	63.85658268	0.2058
FEV1	Years of schooling	rs818415	G	T	16	65448079	1.72E-08	766345	31.80135944	0.182
FEV1	Years of schooling	rs837080	C	T	8	130925116	1.43E-10	766345	41.2617301	0.4932
FEV1	Years of schooling	rs892612	C	A	5	136533365	6.63E-10	766345	38.1579875	0.8418
FEV1	Years of schooling	rs894067	A	G	11	76454408	2.74E-09	766345	35.38550204	0.3929
FEV1	Years of schooling	rs9289300	C	T	3	127144988	1.10E-10	766345	41.75147929	0.1837
FEV1	Years of schooling	rs9320493	G	A	6	114742697	6.13E-09	766345	33.73673611	0.8639
FEV1	Years of schooling	rs9342482	T	G	6	66223843	1.36E-10	766345	41.16818264	0.2908
FEV1	Years of schooling	rs9349956	C	A	6	14718260	6.28E-17	766345	69.8896	0.2398
FEV1	Years of schooling	rs9372625	A	G	6	98344031	6.76E-42	766345	183.3254455	0.4133
FEV1	Years of schooling	rs9384679	T	C	6	108864419	4.88E-08	766345	29.69011493	0.4082
FEV1	Years of schooling	rs9386319	G	A	6	96566419	1.27E-08	766345	32.43760735	0.4269
FEV1	Years of schooling	rs9386787	G	A	6	109600293	1.82E-08	766345	31.75653979	0.5136
FEV1	Years of schooling	rs9436866	C	A	1	69427576	7.45E-11	766345	42.40758612	0.09524
FEV1	Years of schooling	rs9503598	A	G	6	3446263	3.12E-10	766345	39.81536199	0.4388
FEV1	Years of schooling	rs9556958	T	C	13	99100046	2.38E-10	766345	40.35986159	0.5289
FEV1	Years of schooling	rs9616906	A	G	22	51104680	2.92E-18	766345	75.75070984	0.4235
FEV1	Years of schooling	rs9679654	C	T	2	61836773	1.29E-09	766345	36.70105462	0.4847
FEV1	Years of schooling	rs9704097	A	C	11	24980643	1.61E-09	766345	36.28124893	0.4728
FEV1	Years of schooling	rs9882532	C	T	3	16865845	8.17E-12	766345	46.57869705	0.3639
FEV1	Years of schooling	rs9914918	A	G	17	46962021	8.90E-10	766345	37.34567901	0.2823
FEV1	Years of schooling	rs9933256	G	A	16	1246748	4.57E-11	766345	43.46795565	0.4082
FEV1	Years of schooling	rs9936270	T	C	16	12215741	6.43E-12	766345	47.1788593	0.3078
FEV1	Years of schooling	rs9964724	T	C	18	35159124	2.66E-27	766345	116.8289289	0.6599
FEV1	Years of schooling	rs9995567	A	G	4	163698499	1.93E-08	766345	31.43555107	0.3827
Asthma	Years of schooling	rs10073890	G	A	5	124288028	1.11E-10	766345	41.45783007	0.7364
Asthma	Years of schooling	rs1008078	T	C	1	91189731	1.20E-23	766345	100.9269939	0.4099
Asthma	Years of schooling	rs10189857	G	A	2	60713235	6.70E-24	766345	101.7620806	0.4184
Asthma	Years of schooling	rs10191758	G	A	2	144263280	9.60E-21	766345	86.8624	0.381
Asthma	Years of schooling	rs10205801	A	G	2	233597196	7.17E-10	766345	37.91966759	0.5068
Asthma	Years of schooling	rs10215082	G	A	7	92657985	3.33E-14	766345	57.38943348	0.5612
Asthma	Years of schooling	rs10240905	C	T	7	32263069	3.79E-11	766345	43.47055444	0.6684
Asthma	Years of schooling	rs10456918	C	A	6	119233480	3.67E-11	766345	43.94979672	0.182
Asthma	Years of schooling	rs10460095	A	G	18	22624708	4.87E-10	766345	38.86173523	0.5867
Asthma	Years of schooling	rs1051474	C	T	9	111881856	4.86E-12	766345	47.88934473	0.2738
Asthma	Years of schooling	rs10765775	A	G	11	95656362	2.62E-17	766345	71.47933884	0.3963
Asthma	Years of schooling	rs10797055	G	A	1	159906849	1.04E-08	766345	32.86222282	0.5102
Asthma	Years of schooling	rs10798418	T	C	1	175839834	3.29E-08	766345	30.60072171	0.466
Asthma	Years of schooling	rs10856785	T	C	2	16650175	3.83E-09	766345	34.76085069	0.7296
Asthma	Years of schooling	rs10887801	T	G	10	90079714	2.27E-10	766345	40.40795458	0.4371
Asthma	Years of schooling	rs10940921	G	T	5	30808645	7.00E-10	766345	37.85377765	0.5697
Asthma	Years of schooling	rs10994777	A	G	10	63233988	3.36E-10	766345	39.60315101	0.1395
Asthma	Years of schooling	rs11023749	A	G	11	15889272	2.96E-10	766345	39.55012346	0.6701
Asthma	Years of schooling	rs1105307	A	G	9	72046040	1.67E-09	766345	36.18485207	0.2449
Asthma	Years of schooling	rs1106090	A	G	2	58068741	2.09E-11	766345	44.92829388	0.6259
Asthma	Years of schooling	rs11081529	C	T	18	75902735	1.82E-12	766345	49.67976067	0.2568
Asthma	Years of schooling	rs11123818	A	G	2	100867308	1.72E-32	766345	141.4060735	0.3946
Asthma	Years of schooling	rs111821073	T	C	9	99084793	4.85E-09	766345	34.15095515	0.1633
Asthma	Years of schooling	rs112687095	A	G	4	1777045	2.42E-08	766345	30.99401525	0.165
Asthma	Years of schooling	rs113182709	A	G	8	143297485	1.29E-08	766345	32.35141793	0.02381
Asthma	Years of schooling	rs113520408	A	G	7	128402782	1.02E-11	766345	46.12673611	0.2857
Asthma	Years of schooling	rs113615161	T	C	7	114519339	3.97E-09	766345	34.668544	0.1395
Asthma	Years of schooling	rs1143770	T	C	11	122017598	4.31E-11	766345	43.62141698	0.5918
Asthma	Years of schooling	rs115454970	T	G	4	67091953	2.76E-09	766345	35.45933184	0.3044
Asthma	Years of schooling	rs11601122	G	A	11	72362718	2.24E-17	766345	71.65990548	0.1497
Asthma	Years of schooling	rs11620355	A	G	13	92044587	4.77E-09	766345	34.26151111	0.1156
Asthma	Years of schooling	rs11627087	G	A	14	57300708	3.71E-08	766345	30.26692544	0.08503
Asthma	Years of schooling	rs11635092	A	G	15	27234553	3.89E-12	766345	48.36927447	0.3639
Asthma	Years of schooling	rs11657342	A	G	17	79355294	1.94E-13	766345	54.03404512	0.3554
Asthma	Years of schooling	rs11663602	A	C	18	77578191	1.64E-10	766345	40.75814404	0.2568
Asthma	Years of schooling	rs11678980	A	G	2	162101261	4.29E-24	766345	102.8101677	0.4456
Asthma	Years of schooling	rs11681861	G	T	2	29633087	2.88E-08	766345	30.69758948	0.1565
Asthma	Years of schooling	rs11694904	T	C	2	180925445	4.78E-11	766345	43.13294375	0.3384
Asthma	Years of schooling	rs11732657	A	G	4	172427073	9.54E-11	766345	41.82215465	0.7007
Asthma	Years of schooling	rs117468730	A	G	16	10205467	3.79E-09	766345	34.7843096	0.0119
Asthma	Years of schooling	rs11752914	C	T	6	155910988	2.13E-08	766345	31.27709191	0.1973
Asthma	Years of schooling	rs11772580	T	G	7	100101648	2.57E-09	766345	35.58330239	0.2534
Asthma	Years of schooling	rs11871429	G	A	17	42920929	1.92E-12	766345	49.76534163	0.2041
Asthma	Years of schooling	rs12028010	C	T	1	41764471	4.51E-17	766345	70.49348103	0.2228
Asthma	Years of schooling	rs12375949	C	T	9	124617900	3.31E-17	766345	70.77504732	0.5697
Asthma	Years of schooling	rs12468040	G	T	2	44854981	2.46E-16	766345	66.95915102	0.6037
Asthma	Years of schooling	rs12503522	T	C	4	94543233	2.24E-09	766345	35.80876528	0.2483
Asthma	Years of schooling	rs12519073	T	C	5	136776762	1.60E-09	766345	36.53663856	0.2381
Asthma	Years of schooling	rs12574281	C	A	11	131205421	8.85E-10	766345	37.44605501	0.3997
Asthma	Years of schooling	rs12602286	T	G	17	19236954	2.37E-11	766345	44.4967474	0.8861
Asthma	Years of schooling	rs12643771	T	C	4	140753103	1.61E-16	766345	68.0625	0.3112
Asthma	Years of schooling	rs12682775	C	T	9	135490491	5.99E-09	766345	33.85642541	0.2143
Asthma	Years of schooling	rs12804787	G	A	11	133811072	2.96E-08	766345	30.77365355	0.06803
Asthma	Years of schooling	rs1291818	C	T	10	11132190	1.78E-10	766345	40.73442907	0.5153
Asthma	Years of schooling	rs12940014	C	T	17	17603317	3.73E-08	766345	30.31474048	0.5204
Asthma	Years of schooling	rs13010566	C	A	2	125873208	4.59E-10	766345	38.87889273	0.5612
Asthma	Years of schooling	rs13029509	A	G	2	215374209	7.17E-10	766345	38.07615917	0.4677
Asthma	Years of schooling	rs13090388	T	C	3	49391082	4.29E-54	766345	240.25	0.3095
Asthma	Years of schooling	rs13141210	T	C	4	67891641	2.26E-15	766345	62.61225663	0.5085
Asthma	Years of schooling	rs13145650	T	C	4	122963344	3.80E-10	766345	39.28749626	0.90816
Asthma	Years of schooling	rs1334297	A	G	13	58335375	3.06E-37	766345	162.6953396	0.784
Asthma	Years of schooling	rs13422673	T	C	2	155474355	1.74E-12	766345	49.9100692	0.4847
Asthma	Years of schooling	rs1363862	A	G	5	59670035	1.02E-09	766345	37.19729275	0.2602
Asthma	Years of schooling	rs1381247	C	T	17	2302387	2.46E-08	766345	30.97962203	0.2908
Asthma	Years of schooling	rs1391438	C	T	4	106151843	5.79E-20	766345	83.27809131	0.6854
Asthma	Years of schooling	rs1427298	T	C	2	145214421	3.28E-09	766345	35.16765819	0.4116
Asthma	Years of schooling	rs1450782	G	T	4	112514407	4.93E-08	766345	29.83811688	0.602
Asthma	Years of schooling	rs152603	G	A	5	106774922	9.47E-09	766345	33.14376456	0.3861
Asthma	Years of schooling	rs1558727	T	C	12	97680631	3.09E-10	766345	39.54190311	0.4847
Asthma	Years of schooling	rs1566085	T	G	8	142624527	6.90E-22	766345	92.54214972	0.5697
Asthma	Years of schooling	rs1569092	A	G	1	74858724	1.16E-14	766345	59.63271605	0.182
Asthma	Years of schooling	rs1584469	T	C	5	120101694	2.10E-12	766345	49.60727538	0.3112
Asthma	Years of schooling	rs1595973	T	C	4	65798787	6.56E-09	766345	33.54619266	0.5595
Asthma	Years of schooling	rs1618725	T	C	18	21126952	2.22E-17	766345	72.05472982	0.5204
Asthma	Years of schooling	rs1620977	G	A	1	72729142	1.14E-25	766345	110.0885207	0.6905
Asthma	Years of schooling	rs1671770	C	A	12	120946568	1.91E-09	766345	36.21556838	0.8061
Asthma	Years of schooling	rs16846463	G	A	2	142316255	1.38E-15	766345	63.54850229	0.1173
Asthma	Years of schooling	rs16854920	C	T	1	204966170	2.51E-08	766345	30.95293184	0.3554
Asthma	Years of schooling	rs16995054	T	C	20	14811733	2.52E-11	766345	44.65837648	0.2007
Asthma	Years of schooling	rs17048855	A	G	3	8258174	3.27E-11	766345	43.75194282	0.3248
Asthma	Years of schooling	rs17110109	C	T	12	54668908	4.71E-09	766345	34.17237551	0.3776
Asthma	Years of schooling	rs17126938	C	T	10	111761351	8.14E-10	766345	37.748736	0.1207
Asthma	Years of schooling	rs17425572	G	A	9	88006338	6.89E-13	766345	51.84	0.5425
Asthma	Years of schooling	rs17489649	G	A	5	109156184	1.57E-14	766345	58.97561125	0.3265
Asthma	Years of schooling	rs17551064	G	A	7	49869771	8.62E-11	766345	42.13703214	0.1599
Asthma	Years of schooling	rs17563464	A	C	5	26913774	2.89E-12	766345	48.53882609	0.2041
Asthma	Years of schooling	rs17565975	A	G	11	111586950	2.56E-11	766345	44.60052666	0.5306
Asthma	Years of schooling	rs17598675	C	T	4	176647637	1.75E-12	766345	49.74397924	0.5187
Asthma	Years of schooling	rs176218	T	G	14	29600506	1.85E-18	766345	76.70500811	0.2007
Asthma	Years of schooling	rs1827540	G	A	5	63001049	4.50E-10	766345	38.87889273	0.466
Asthma	Years of schooling	rs1866823	A	G	8	57436577	3.81E-09	766345	34.81690093	0.551
Asthma	Years of schooling	rs192436652	T	C	19	54960747	1.35E-10	766345	41.17164885	0.02211
Asthma	Years of schooling	rs1925576	G	A	10	68689083	4.94E-09	766345	33.99367327	0.4422
Asthma	Years of schooling	rs1947114	G	A	2	166180772	2.64E-08	766345	31.11547852	0.2551
Asthma	Years of schooling	rs1964927	G	A	21	42653237	9.90E-16	766345	64.63433241	0.6378
Asthma	Years of schooling	rs2052285	A	G	16	51188432	1.34E-10	766345	41.17972245	0.5765
Asthma	Years of schooling	rs2067854	A	G	14	72425819	1.38E-12	766345	49.94228612	0.182
Asthma	Years of schooling	rs2179152	C	T	6	26325888	1.21E-16	766345	68.34404055	0.6429
Asthma	Years of schooling	rs2182505	C	T	6	51653864	1.64E-08	766345	31.99316406	0.7364
Asthma	Years of schooling	rs225291	G	A	17	33927126	1.84E-08	766345	31.70637174	0.8027
Asthma	Years of schooling	rs2256965	G	A	6	31555130	1.59E-10	766345	41.07644628	0.5425
Asthma	Years of schooling	rs2283076	G	A	7	126478190	2.07E-08	766345	31.39294983	0.2143
Asthma	Years of schooling	rs2287838	A	G	19	9959014	1.53E-11	766345	45.38504155	0.534
Asthma	Years of schooling	rs2302761	T	C	17	7358520	1.00E-10	766345	41.97055928	0.1905
Asthma	Years of schooling	rs2347526	C	T	4	159853577	6.84E-15	766345	60.73546394	0.6378
Asthma	Years of schooling	rs242093	A	G	14	69481343	2.07E-09	766345	35.93026636	0.5476
Asthma	Years of schooling	rs2441111	A	G	5	57601225	1.78E-10	766345	40.88474048	0.5323
Asthma	Years of schooling	rs2447535	G	A	8	118946183	1.69E-10	766345	40.7526954	0.7245
Asthma	Years of schooling	rs2554835	A	G	18	74141190	2.69E-08	766345	30.97717551	0.398
Asthma	Years of schooling	rs2570497	T	C	2	104441546	3.03E-12	766345	48.52657282	0.6735
Asthma	Years of schooling	rs2725370	C	T	8	30852826	1.97E-16	766345	67.4682147	0.7109
Asthma	Years of schooling	rs277828	A	C	13	109693885	2.71E-08	766345	30.98399105	0.2568
Asthma	Years of schooling	rs2787101	T	C	14	30105121	2.50E-08	766345	30.94939886	0.6173
Asthma	Years of schooling	rs2819336	C	T	1	44015809	5.46E-25	766345	106.6610489	0.6616
Asthma	Years of schooling	rs2820314	C	A	1	201872209	9.34E-10	766345	37.34567901	0.3163
Asthma	Years of schooling	rs28513670	G	A	15	65982677	5.06E-11	766345	43.09193086	0.1531
Asthma	Years of schooling	rs2885198	G	A	3	143636421	1.81E-09	766345	36.35380623	0.5017
Asthma	Years of schooling	rs2901616	A	G	1	72122959	3.77E-08	766345	30.28217229	0.517
Asthma	Years of schooling	rs2905426	T	G	19	19478022	9.26E-09	766345	32.82466958	0.6446
Asthma	Years of schooling	rs2971970	G	T	7	133643778	1.25E-15	766345	63.84550398	0.7721
Asthma	Years of schooling	rs2998315	G	A	14	85032707	1.12E-13	766345	55.07202216	0.5782
Asthma	Years of schooling	rs3013014	A	G	10	12396699	2.92E-09	766345	35.4440238	0.6105
Asthma	Years of schooling	rs301800	C	T	1	8490603	1.33E-11	766345	45.80389031	0.8197
Asthma	Years of schooling	rs3026996	C	A	1	159167290	1.05E-14	766345	59.65427641	0.284
Asthma	Years of schooling	rs31940	A	G	5	11476812	3.24E-10	766345	39.59785842	0.1344
Asthma	Years of schooling	rs337637	A	G	4	38604470	2.11E-10	766345	40.25436497	0.3367
Asthma	Years of schooling	rs34316	C	A	5	88015545	3.35E-30	766345	129.728239	0.5799
Asthma	Years of schooling	rs34394051	G	A	1	6853091	6.20E-09	766345	33.64	0.1599
Asthma	Years of schooling	rs34485537	T	C	16	83608924	5.67E-10	766345	38.61221558	0.3895
Asthma	Years of schooling	rs35039375	G	A	1	171516863	1.22E-11	766345	45.80471526	0.09354
Asthma	Years of schooling	rs35309068	G	T	12	14535908	1.15E-14	766345	59.67788379	0.466
Asthma	Years of schooling	rs35316276	T	C	16	67850700	1.52E-09	766345	36.55885323	0.2942
Asthma	Years of schooling	rs35417702	T	C	7	71739916	1.93E-17	766345	72.25	0.5765
Asthma	Years of schooling	rs35475880	T	G	3	168853348	3.80E-13	766345	52.77184264	0.1837
Asthma	Years of schooling	rs36083520	C	T	4	23715876	2.60E-13	766345	53.36204227	0.1667
Asthma	Years of schooling	rs36119825	A	G	7	48820536	4.82E-10	766345	38.64330905	0.4694
Asthma	Years of schooling	rs363096	C	T	4	3180021	2.04E-15	766345	62.79641022	0.5748
Asthma	Years of schooling	rs3788556	C	T	22	39972162	2.78E-11	766345	44.28863582	0.5408
Asthma	Years of schooling	rs3809634	G	A	16	53538157	1.09E-08	766345	32.7060336	0.335
Asthma	Years of schooling	rs3890802	A	G	5	152081927	2.74E-09	766345	35.18787862	0.2687
Asthma	Years of schooling	rs3897821	G	A	1	243420388	8.25E-17	766345	69.62975309	0.3503
Asthma	Years of schooling	rs4073894	A	G	7	104466964	5.40E-13	766345	52.16810045	0.1769
Asthma	Years of schooling	rs4328757	T	C	3	36938180	9.39E-10	766345	37.60367948	0.6514
Asthma	Years of schooling	rs4352658	T	C	6	88279872	5.55E-12	766345	47.37729803	0.09014
Asthma	Years of schooling	rs4369924	A	G	20	41954383	5.82E-09	766345	33.87836949	0.1684
Asthma	Years of schooling	rs4382592	G	T	9	134870755	1.01E-18	766345	78.20295106	0.699
Asthma	Years of schooling	rs4384309	A	G	10	133110596	2.52E-10	766345	40.16022174	0.4796
Asthma	Years of schooling	rs4392737	G	A	6	145110726	2.24E-08	766345	31.43773598	0.3827
Asthma	Years of schooling	rs4442732	G	A	14	61025617	1.49E-09	766345	36.4788546	0.5969
Asthma	Years of schooling	rs4497562	G	A	13	62612604	3.73E-10	766345	39.32335069	0.2823
Asthma	Years of schooling	rs4667025	A	G	2	186150287	3.85E-08	766345	30.25	0.3878
Asthma	Years of schooling	rs4700393	G	A	5	60098267	1.51E-34	766345	150.5673356	0.5289
Asthma	Years of schooling	rs4726070	A	G	7	151328218	5.95E-13	766345	51.6911415	0.6207
Asthma	Years of schooling	rs4743923	C	T	9	96251061	2.42E-08	766345	31.3218298	0.3673
Asthma	Years of schooling	rs4778058	C	T	15	93456069	2.40E-09	766345	35.78854671	0.5221
Asthma	Years of schooling	rs4787457	G	A	16	28555400	3.73E-23	766345	97.85256327	0.3146
Asthma	Years of schooling	rs4810227	A	G	20	59841800	3.57E-13	766345	52.83213061	0.6344
Asthma	Years of schooling	rs4839155	G	T	1	112161489	3.94E-10	766345	39.125025	0.25
Asthma	Years of schooling	rs4846724	A	G	1	221967817	2.26E-09	766345	35.85896194	0.4915
Asthma	Years of schooling	rs4888746	G	A	16	78172252	4.15E-08	766345	29.93473378	0.3776
Asthma	Years of schooling	rs4904523	A	G	14	89723630	3.71E-08	766345	30.31474048	0.4592
Asthma	Years of schooling	rs4945424	A	C	11	80305937	6.94E-09	766345	33.65356862	0.415
Asthma	Years of schooling	rs4964046	G	A	12	27305310	3.36E-09	766345	34.99586542	0.335
Asthma	Years of schooling	rs4972400	A	G	2	174171884	1.70E-10	766345	40.79045206	0.352
Asthma	Years of schooling	rs4984541	G	A	15	96911139	2.77E-09	766345	35.48015123	0.2415
Asthma	Years of schooling	rs535307	G	A	7	105345398	4.73E-08	766345	29.77362949	0.6769
Asthma	Years of schooling	rs56391344	A	G	15	78006899	1.34E-15	766345	63.59455281	0.2381
Asthma	Years of schooling	rs575113	A	G	1	110046373	5.30E-12	766345	47.72878367	0.2772
Asthma	Years of schooling	rs59123361	A	G	1	110766454	5.87E-13	766345	51.78063556	0.1054
Asthma	Years of schooling	rs6122735	T	C	20	47523732	1.49E-09	766345	36.41498216	0.4133
Asthma	Years of schooling	rs6123924	G	A	20	58219764	7.55E-11	766345	42.2776641	0.1599
Asthma	Years of schooling	rs613872	T	G	18	53210302	1.20E-14	766345	59.43255254	0.8282
Asthma	Years of schooling	rs61747885	T	G	4	140640703	4.13E-09	766345	34.63447714	0.1412
Asthma	Years of schooling	rs62097985	T	C	18	50810675	6.06E-14	766345	56.0757166	0.4116
Asthma	Years of schooling	rs62157915	C	T	2	98897183	1.96E-09	766345	36.10352259	0.05952
Asthma	Years of schooling	rs62183776	T	C	2	172858117	1.65E-09	766345	36.33256174	0.1905
Asthma	Years of schooling	rs62184480	T	C	2	212654200	1.28E-15	766345	64	0.2449
Asthma	Years of schooling	rs622169	T	C	1	244437407	1.89E-08	766345	31.49857972	0.4677
Asthma	Years of schooling	rs62439690	A	G	7	21417556	2.18E-08	766345	31.39464874	0.267
Asthma	Years of schooling	rs62444881	T	C	7	2052318	5.79E-17	766345	69.95742105	0.1905
Asthma	Years of schooling	rs6493265	T	C	15	47513253	1.70E-15	766345	63.35794028	0.3895
Asthma	Years of schooling	rs6513959	G	A	20	43620856	1.88E-10	766345	40.47710738	0.2789
Asthma	Years of schooling	rs6557171	C	T	6	152234593	4.15E-18	766345	74.95158878	0.7245
Asthma	Years of schooling	rs66568921	G	T	3	85672018	7.49E-18	766345	73.94110011	0.3639
Asthma	Years of schooling	rs6731373	A	G	2	68503044	3.47E-12	766345	48.15286469	0.3367
Asthma	Years of schooling	rs67885444	T	C	8	28678973	1.48E-09	766345	36.72777943	0.1718
Asthma	Years of schooling	rs67890737	A	C	2	228984644	2.01E-10	766345	40.63172186	0.3265
Asthma	Years of schooling	rs6803651	T	G	3	64431730	4.36E-11	766345	43.23827069	0.415
Asthma	Years of schooling	rs6805241	C	T	3	116532683	3.09E-12	766345	48.44982892	0.1973
Asthma	Years of schooling	rs6938002	A	G	6	37526024	5.41E-09	766345	33.94914631	0.3963
Asthma	Years of schooling	rs6959891	G	A	7	54714000	1.74E-09	766345	36.12709611	0.2959
Asthma	Years of schooling	rs7012546	T	C	8	105067737	4.93E-09	766345	34.41323012	0.4201
Asthma	Years of schooling	rs702606	C	T	5	53167117	1.12E-08	766345	32.581264	0.1701
Asthma	Years of schooling	rs7029718	A	G	9	23358495	1.85E-44	766345	196.4830559	0.4354
Asthma	Years of schooling	rs7031698	C	T	9	82441486	1.26E-09	766345	36.70242247	0.7755
Asthma	Years of schooling	rs710629	A	G	12	67697856	2.96E-09	766345	35.39241597	0.6565
Asthma	Years of schooling	rs71646142	T	C	1	212369228	3.11E-09	766345	35.12064389	0.1735
Asthma	Years of schooling	rs7233920	A	G	18	37416318	7.13E-11	766345	42.3788109	0.216
Asthma	Years of schooling	rs7257460	C	T	19	30746753	1.25E-09	766345	36.70180006	0.2704
Asthma	Years of schooling	rs72807818	A	G	2	51819019	2.79E-14	766345	57.74793714	0.1241
Asthma	Years of schooling	rs72828517	C	T	6	19036035	2.83E-16	766345	67.18144133	0.1412
Asthma	Years of schooling	rs72840994	G	T	10	87124801	7.77E-09	766345	33.32923954	0.182
Asthma	Years of schooling	rs730384	A	G	14	74889870	3.01E-09	766345	35.30166547	0.4558
Asthma	Years of schooling	rs7321274	G	A	13	69146186	1.59E-09	766345	36.51366771	0.1956
Asthma	Years of schooling	rs73301698	A	G	12	15539771	5.81E-10	766345	38.52350684	0.2262
Asthma	Years of schooling	rs7332724	T	C	13	91629272	1.26E-09	766345	36.95867977	0.2619
Asthma	Years of schooling	rs73344830	G	A	10	103816828	1.95E-23	766345	100	0.602
Asthma	Years of schooling	rs736282	C	T	14	94287860	2.07E-10	766345	40.50948097	0.5153
Asthma	Years of schooling	rs73874335	T	C	3	157933483	3.40E-08	766345	30.3872745	0.05952
Asthma	Years of schooling	rs743316	C	T	21	35252696	1.20E-08	766345	32.45712371	0.182
Asthma	Years of schooling	rs74643044	C	T	5	102535528	1.80E-09	766345	36.21794545	0.02721
Asthma	Years of schooling	rs74701752	T	G	1	20875676	2.38E-08	766345	31.16381656	0.09524
Asthma	Years of schooling	rs7481514	G	A	11	131291963	1.56E-09	766345	36.27016791	0.665
Asthma	Years of schooling	rs74998289	G	T	17	43913558	1.31E-17	766345	73.09045824	0.2398
Asthma	Years of schooling	rs7594904	C	T	2	101184651	2.05E-08	766345	31.37294931	0.4184
Asthma	Years of schooling	rs7603132	A	G	2	4951548	9.17E-10	766345	37.52274743	0.1548
Asthma	Years of schooling	rs76076331	T	C	2	10977585	4.40E-14	766345	57.03903811	0.131
Asthma	Years of schooling	rs7650602	C	T	3	141147414	4.11E-08	766345	30.15358572	0.4286
Asthma	Years of schooling	rs76608582	A	C	19	4474725	3.11E-10	766345	39.53442242	0.04082
Asthma	Years of schooling	rs77025239	A	G	3	180734185	1.33E-09	766345	36.92899408	0.1088
Asthma	Years of schooling	rs77128898	T	C	11	61313525	9.47E-09	766345	33.0028796	0.02211
Asthma	Years of schooling	rs77702622	A	G	8	143367857	2.99E-12	766345	48.60195128	0.07653
Asthma	Years of schooling	rs77835879	G	A	12	26522623	2.68E-08	766345	30.90278983	0.09014
Asthma	Years of schooling	rs7796203	A	G	7	117505487	3.60E-10	766345	39.44721453	0.5255
Asthma	Years of schooling	rs7803932	A	G	7	70203673	2.44E-10	766345	40.03641632	0.1565
Asthma	Years of schooling	rs7808399	G	A	7	8075222	3.78E-10	766345	39.1539277	0.5476
Asthma	Years of schooling	rs7863447	A	G	9	14155418	5.91E-13	766345	51.86472398	0.8333
Asthma	Years of schooling	rs78721320	A	G	5	3304854	2.28E-09	766345	35.61746002	0.2041
Asthma	Years of schooling	rs790647	A	C	10	106776484	2.17E-13	766345	53.82619351	0.2347
Asthma	Years of schooling	rs7924036	T	G	10	65191645	1.07E-18	766345	77.95851211	0.5391
Asthma	Years of schooling	rs79265434	G	A	7	24621381	6.08E-19	766345	79.15565818	0.1173
Asthma	Years of schooling	rs79269403	A	G	3	108036819	1.17E-12	766345	50.31259612	0.2228
Asthma	Years of schooling	rs795230	T	C	11	30774525	2.97E-08	766345	30.6349378	0.4184
Asthma	Years of schooling	rs79523955	G	A	1	28799065	1.87E-10	766345	40.54494375	0.09524
Asthma	Years of schooling	rs7977614	G	A	12	110115286	2.09E-11	766345	44.78178247	0.3078
Asthma	Years of schooling	rs7993663	C	T	13	55761771	3.25E-11	766345	43.94647141	0.3571
Asthma	Years of schooling	rs8008382	C	T	14	104054425	6.12E-11	766345	42.63737034	0.6871
Asthma	Years of schooling	rs80171383	A	G	11	46084677	1.83E-09	766345	36.1994456	0.1241
Asthma	Years of schooling	rs8020034	A	G	14	26981100	1.17E-15	766345	63.85658268	0.2058
Asthma	Years of schooling	rs818415	G	T	16	65448079	1.72E-08	766345	31.80135944	0.182
Asthma	Years of schooling	rs837080	C	T	8	130925116	1.43E-10	766345	41.2617301	0.4932
Asthma	Years of schooling	rs892612	C	A	5	136533365	6.63E-10	766345	38.1579875	0.8418
Asthma	Years of schooling	rs894067	A	G	11	76454408	2.74E-09	766345	35.38550204	0.3929
Asthma	Years of schooling	rs9289300	C	T	3	127144988	1.10E-10	766345	41.75147929	0.1837
Asthma	Years of schooling	rs9320493	G	A	6	114742697	6.13E-09	766345	33.73673611	0.8639
Asthma	Years of schooling	rs9342482	T	G	6	66223843	1.36E-10	766345	41.16818264	0.2908
Asthma	Years of schooling	rs9349956	C	A	6	14718260	6.28E-17	766345	69.8896	0.2398
Asthma	Years of schooling	rs9372625	A	G	6	98344031	6.76E-42	766345	183.3254455	0.4133
Asthma	Years of schooling	rs9384679	T	C	6	108864419	4.88E-08	766345	29.69011493	0.4082
Asthma	Years of schooling	rs9386319	G	A	6	96566419	1.27E-08	766345	32.43760735	0.4269
Asthma	Years of schooling	rs9386787	G	A	6	109600293	1.82E-08	766345	31.75653979	0.5136
Asthma	Years of schooling	rs9436866	C	A	1	69427576	7.45E-11	766345	42.40758612	0.09524
Asthma	Years of schooling	rs9503598	A	G	6	3446263	3.12E-10	766345	39.81536199	0.4388
Asthma	Years of schooling	rs9556958	T	C	13	99100046	2.38E-10	766345	40.35986159	0.5289
Asthma	Years of schooling	rs9616906	A	G	22	51104680	2.92E-18	766345	75.75070984	0.4235
Asthma	Years of schooling	rs9679654	C	T	2	61836773	1.29E-09	766345	36.70105462	0.4847
Asthma	Years of schooling	rs9704097	A	C	11	24980643	1.61E-09	766345	36.28124893	0.4728
Asthma	Years of schooling	rs9882532	C	T	3	16865845	8.17E-12	766345	46.57869705	0.3639
Asthma	Years of schooling	rs9914918	A	G	17	46962021	8.90E-10	766345	37.34567901	0.2823
Asthma	Years of schooling	rs9933256	G	A	16	1246748	4.57E-11	766345	43.46795565	0.4082
Asthma	Years of schooling	rs9936270	T	C	16	12215741	6.43E-12	766345	47.1788593	0.3078
Asthma	Years of schooling	rs9964724	T	C	18	35159124	2.66E-27	766345	116.8289289	0.6599
Asthma	Years of schooling	rs9995567	A	G	4	163698499	1.93E-08	766345	31.43555107	0.3827
Lung cancer	Years of schooling	rs10073890	G	A	5	124288028	1.11E-10	766345	41.45783007	0.7364
Lung cancer	Years of schooling	rs1008078	T	C	1	91189731	1.20E-23	766345	100.9269939	0.4099
Lung cancer	Years of schooling	rs10189857	G	A	2	60713235	6.70E-24	766345	101.7620806	0.4184
Lung cancer	Years of schooling	rs10191758	G	A	2	144263280	9.60E-21	766345	86.8624	0.381
Lung cancer	Years of schooling	rs10205801	A	G	2	233597196	7.17E-10	766345	37.91966759	0.5068
Lung cancer	Years of schooling	rs10215082	G	A	7	92657985	3.33E-14	766345	57.38943348	0.5612
Lung cancer	Years of schooling	rs10240905	C	T	7	32263069	3.79E-11	766345	43.47055444	0.6684
Lung cancer	Years of schooling	rs10456918	C	A	6	119233480	3.67E-11	766345	43.94979672	0.182
Lung cancer	Years of schooling	rs10460095	A	G	18	22624708	4.87E-10	766345	38.86173523	0.5867
Lung cancer	Years of schooling	rs1051474	C	T	9	111881856	4.86E-12	766345	47.88934473	0.2738
Lung cancer	Years of schooling	rs10765775	A	G	11	95656362	2.62E-17	766345	71.47933884	0.3963
Lung cancer	Years of schooling	rs10797055	G	A	1	159906849	1.04E-08	766345	32.86222282	0.5102
Lung cancer	Years of schooling	rs10798418	T	C	1	175839834	3.29E-08	766345	30.60072171	0.466
Lung cancer	Years of schooling	rs10856785	T	C	2	16650175	3.83E-09	766345	34.76085069	0.7296
Lung cancer	Years of schooling	rs10887801	T	G	10	90079714	2.27E-10	766345	40.40795458	0.4371
Lung cancer	Years of schooling	rs10940921	G	T	5	30808645	7.00E-10	766345	37.85377765	0.5697
Lung cancer	Years of schooling	rs10994777	A	G	10	63233988	3.36E-10	766345	39.60315101	0.1395
Lung cancer	Years of schooling	rs11023749	A	G	11	15889272	2.96E-10	766345	39.55012346	0.6701
Lung cancer	Years of schooling	rs1105307	A	G	9	72046040	1.67E-09	766345	36.18485207	0.2449
Lung cancer	Years of schooling	rs1106090	A	G	2	58068741	2.09E-11	766345	44.92829388	0.6259
Lung cancer	Years of schooling	rs11081529	C	T	18	75902735	1.82E-12	766345	49.67976067	0.2568
Lung cancer	Years of schooling	rs11123818	A	G	2	100867308	1.72E-32	766345	141.4060735	0.3946
Lung cancer	Years of schooling	rs111821073	T	C	9	99084793	4.85E-09	766345	34.15095515	0.1633
Lung cancer	Years of schooling	rs112687095	A	G	4	1777045	2.42E-08	766345	30.99401525	0.165
Lung cancer	Years of schooling	rs113182709	A	G	8	143297485	1.29E-08	766345	32.35141793	0.02381
Lung cancer	Years of schooling	rs113520408	A	G	7	128402782	1.02E-11	766345	46.12673611	0.2857
Lung cancer	Years of schooling	rs113615161	T	C	7	114519339	3.97E-09	766345	34.668544	0.1395
Lung cancer	Years of schooling	rs1143770	T	C	11	122017598	4.31E-11	766345	43.62141698	0.5918
Lung cancer	Years of schooling	rs115454970	T	G	4	67091953	2.76E-09	766345	35.45933184	0.3044
Lung cancer	Years of schooling	rs11601122	G	A	11	72362718	2.24E-17	766345	71.65990548	0.1497
Lung cancer	Years of schooling	rs11620355	A	G	13	92044587	4.77E-09	766345	34.26151111	0.1156
Lung cancer	Years of schooling	rs11627087	G	A	14	57300708	3.71E-08	766345	30.26692544	0.08503
Lung cancer	Years of schooling	rs11635092	A	G	15	27234553	3.89E-12	766345	48.36927447	0.3639
Lung cancer	Years of schooling	rs11657342	A	G	17	79355294	1.94E-13	766345	54.03404512	0.3554
Lung cancer	Years of schooling	rs11663602	A	C	18	77578191	1.64E-10	766345	40.75814404	0.2568
Lung cancer	Years of schooling	rs11678980	A	G	2	162101261	4.29E-24	766345	102.8101677	0.4456
Lung cancer	Years of schooling	rs11681861	G	T	2	29633087	2.88E-08	766345	30.69758948	0.1565
Lung cancer	Years of schooling	rs11694904	T	C	2	180925445	4.78E-11	766345	43.13294375	0.3384
Lung cancer	Years of schooling	rs11732657	A	G	4	172427073	9.54E-11	766345	41.82215465	0.7007
Lung cancer	Years of schooling	rs117468730	A	G	16	10205467	3.79E-09	766345	34.7843096	0.0119
Lung cancer	Years of schooling	rs11752914	C	T	6	155910988	2.13E-08	766345	31.27709191	0.1973
Lung cancer	Years of schooling	rs11772580	T	G	7	100101648	2.57E-09	766345	35.58330239	0.2534
Lung cancer	Years of schooling	rs11871429	G	A	17	42920929	1.92E-12	766345	49.76534163	0.2041
Lung cancer	Years of schooling	rs12028010	C	T	1	41764471	4.51E-17	766345	70.49348103	0.2228
Lung cancer	Years of schooling	rs12375949	C	T	9	124617900	3.31E-17	766345	70.77504732	0.5697
Lung cancer	Years of schooling	rs12468040	G	T	2	44854981	2.46E-16	766345	66.95915102	0.6037
Lung cancer	Years of schooling	rs12503522	T	C	4	94543233	2.24E-09	766345	35.80876528	0.2483
Lung cancer	Years of schooling	rs12519073	T	C	5	136776762	1.60E-09	766345	36.53663856	0.2381
Lung cancer	Years of schooling	rs12574281	C	A	11	131205421	8.85E-10	766345	37.44605501	0.3997
Lung cancer	Years of schooling	rs12602286	T	G	17	19236954	2.37E-11	766345	44.4967474	0.8861
Lung cancer	Years of schooling	rs12643771	T	C	4	140753103	1.61E-16	766345	68.0625	0.3112
Lung cancer	Years of schooling	rs12682775	C	T	9	135490491	5.99E-09	766345	33.85642541	0.2143
Lung cancer	Years of schooling	rs12804787	G	A	11	133811072	2.96E-08	766345	30.77365355	0.06803
Lung cancer	Years of schooling	rs1291818	C	T	10	11132190	1.78E-10	766345	40.73442907	0.5153
Lung cancer	Years of schooling	rs12940014	C	T	17	17603317	3.73E-08	766345	30.31474048	0.5204
Lung cancer	Years of schooling	rs13010566	C	A	2	125873208	4.59E-10	766345	38.87889273	0.5612
Lung cancer	Years of schooling	rs13029509	A	G	2	215374209	7.17E-10	766345	38.07615917	0.4677
Lung cancer	Years of schooling	rs13090388	T	C	3	49391082	4.29E-54	766345	240.25	0.3095
Lung cancer	Years of schooling	rs13141210	T	C	4	67891641	2.26E-15	766345	62.61225663	0.5085
Lung cancer	Years of schooling	rs13145650	T	C	4	122963344	3.80E-10	766345	39.28749626	0.90816
Lung cancer	Years of schooling	rs1334297	A	G	13	58335375	3.06E-37	766345	162.6953396	0.784
Lung cancer	Years of schooling	rs13422673	T	C	2	155474355	1.74E-12	766345	49.9100692	0.4847
Lung cancer	Years of schooling	rs1363862	A	G	5	59670035	1.02E-09	766345	37.19729275	0.2602
Lung cancer	Years of schooling	rs1381247	C	T	17	2302387	2.46E-08	766345	30.97962203	0.2908
Lung cancer	Years of schooling	rs1391438	C	T	4	106151843	5.79E-20	766345	83.27809131	0.6854
Lung cancer	Years of schooling	rs1427298	T	C	2	145214421	3.28E-09	766345	35.16765819	0.4116
Lung cancer	Years of schooling	rs1450782	G	T	4	112514407	4.93E-08	766345	29.83811688	0.602
Lung cancer	Years of schooling	rs152603	G	A	5	106774922	9.47E-09	766345	33.14376456	0.3861
Lung cancer	Years of schooling	rs1558727	T	C	12	97680631	3.09E-10	766345	39.54190311	0.4847
Lung cancer	Years of schooling	rs1566085	T	G	8	142624527	6.90E-22	766345	92.54214972	0.5697
Lung cancer	Years of schooling	rs1569092	A	G	1	74858724	1.16E-14	766345	59.63271605	0.182
Lung cancer	Years of schooling	rs1584469	T	C	5	120101694	2.10E-12	766345	49.60727538	0.3112
Lung cancer	Years of schooling	rs1595973	T	C	4	65798787	6.56E-09	766345	33.54619266	0.5595
Lung cancer	Years of schooling	rs1618725	T	C	18	21126952	2.22E-17	766345	72.05472982	0.5204
Lung cancer	Years of schooling	rs1620977	G	A	1	72729142	1.14E-25	766345	110.0885207	0.6905
Lung cancer	Years of schooling	rs1671770	C	A	12	120946568	1.91E-09	766345	36.21556838	0.8061
Lung cancer	Years of schooling	rs16846463	G	A	2	142316255	1.38E-15	766345	63.54850229	0.1173
Lung cancer	Years of schooling	rs16854920	C	T	1	204966170	2.51E-08	766345	30.95293184	0.3554
Lung cancer	Years of schooling	rs16995054	T	C	20	14811733	2.52E-11	766345	44.65837648	0.2007
Lung cancer	Years of schooling	rs17048855	A	G	3	8258174	3.27E-11	766345	43.75194282	0.3248
Lung cancer	Years of schooling	rs17110109	C	T	12	54668908	4.71E-09	766345	34.17237551	0.3776
Lung cancer	Years of schooling	rs17126938	C	T	10	111761351	8.14E-10	766345	37.748736	0.1207
Lung cancer	Years of schooling	rs17425572	G	A	9	88006338	6.89E-13	766345	51.84	0.5425
Lung cancer	Years of schooling	rs17489649	G	A	5	109156184	1.57E-14	766345	58.97561125	0.3265
Lung cancer	Years of schooling	rs17551064	G	A	7	49869771	8.62E-11	766345	42.13703214	0.1599
Lung cancer	Years of schooling	rs17563464	A	C	5	26913774	2.89E-12	766345	48.53882609	0.2041
Lung cancer	Years of schooling	rs17565975	A	G	11	111586950	2.56E-11	766345	44.60052666	0.5306
Lung cancer	Years of schooling	rs17598675	C	T	4	176647637	1.75E-12	766345	49.74397924	0.5187
Lung cancer	Years of schooling	rs176218	T	G	14	29600506	1.85E-18	766345	76.70500811	0.2007
Lung cancer	Years of schooling	rs1827540	G	A	5	63001049	4.50E-10	766345	38.87889273	0.466
Lung cancer	Years of schooling	rs1866823	A	G	8	57436577	3.81E-09	766345	34.81690093	0.551
Lung cancer	Years of schooling	rs1925576	G	A	10	68689083	4.94E-09	766345	33.99367327	0.4422
Lung cancer	Years of schooling	rs1947114	G	A	2	166180772	2.64E-08	766345	31.11547852	0.2551
Lung cancer	Years of schooling	rs1964927	G	A	21	42653237	9.90E-16	766345	64.63433241	0.6378
Lung cancer	Years of schooling	rs2052285	A	G	16	51188432	1.34E-10	766345	41.17972245	0.5765
Lung cancer	Years of schooling	rs2067854	A	G	14	72425819	1.38E-12	766345	49.94228612	0.182
Lung cancer	Years of schooling	rs2179152	C	T	6	26325888	1.21E-16	766345	68.34404055	0.6429
Lung cancer	Years of schooling	rs2182505	C	T	6	51653864	1.64E-08	766345	31.99316406	0.7364
Lung cancer	Years of schooling	rs225291	G	A	17	33927126	1.84E-08	766345	31.70637174	0.8027
Lung cancer	Years of schooling	rs2256965	G	A	6	31555130	1.59E-10	766345	41.07644628	0.5425
Lung cancer	Years of schooling	rs2283076	G	A	7	126478190	2.07E-08	766345	31.39294983	0.2143
Lung cancer	Years of schooling	rs2287838	A	G	19	9959014	1.53E-11	766345	45.38504155	0.534
Lung cancer	Years of schooling	rs2302761	T	C	17	7358520	1.00E-10	766345	41.97055928	0.1905
Lung cancer	Years of schooling	rs2347526	C	T	4	159853577	6.84E-15	766345	60.73546394	0.6378
Lung cancer	Years of schooling	rs242093	A	G	14	69481343	2.07E-09	766345	35.93026636	0.5476
Lung cancer	Years of schooling	rs2441111	A	G	5	57601225	1.78E-10	766345	40.88474048	0.5323
Lung cancer	Years of schooling	rs2447535	G	A	8	118946183	1.69E-10	766345	40.7526954	0.7245
Lung cancer	Years of schooling	rs2554835	A	G	18	74141190	2.69E-08	766345	30.97717551	0.398
Lung cancer	Years of schooling	rs2570497	T	C	2	104441546	3.03E-12	766345	48.52657282	0.6735
Lung cancer	Years of schooling	rs2725370	C	T	8	30852826	1.97E-16	766345	67.4682147	0.7109
Lung cancer	Years of schooling	rs277828	A	C	13	109693885	2.71E-08	766345	30.98399105	0.2568
Lung cancer	Years of schooling	rs2787101	T	C	14	30105121	2.50E-08	766345	30.94939886	0.6173
Lung cancer	Years of schooling	rs2819336	C	T	1	44015809	5.46E-25	766345	106.6610489	0.6616
Lung cancer	Years of schooling	rs2820314	C	A	1	201872209	9.34E-10	766345	37.34567901	0.3163
Lung cancer	Years of schooling	rs28513670	G	A	15	65982677	5.06E-11	766345	43.09193086	0.1531
Lung cancer	Years of schooling	rs2885198	G	A	3	143636421	1.81E-09	766345	36.35380623	0.5017
Lung cancer	Years of schooling	rs2901616	A	G	1	72122959	3.77E-08	766345	30.28217229	0.517
Lung cancer	Years of schooling	rs2905426	T	G	19	19478022	9.26E-09	766345	32.82466958	0.6446
Lung cancer	Years of schooling	rs2971970	G	T	7	133643778	1.25E-15	766345	63.84550398	0.7721
Lung cancer	Years of schooling	rs2998315	G	A	14	85032707	1.12E-13	766345	55.07202216	0.5782
Lung cancer	Years of schooling	rs3013014	A	G	10	12396699	2.92E-09	766345	35.4440238	0.6105
Lung cancer	Years of schooling	rs301800	C	T	1	8490603	1.33E-11	766345	45.80389031	0.8197
Lung cancer	Years of schooling	rs3026996	C	A	1	159167290	1.05E-14	766345	59.65427641	0.284
Lung cancer	Years of schooling	rs31940	A	G	5	11476812	3.24E-10	766345	39.59785842	0.1344
Lung cancer	Years of schooling	rs337637	A	G	4	38604470	2.11E-10	766345	40.25436497	0.3367
Lung cancer	Years of schooling	rs34316	C	A	5	88015545	3.35E-30	766345	129.728239	0.5799
Lung cancer	Years of schooling	rs34394051	G	A	1	6853091	6.20E-09	766345	33.64	0.1599
Lung cancer	Years of schooling	rs34485537	T	C	16	83608924	5.67E-10	766345	38.61221558	0.3895
Lung cancer	Years of schooling	rs35039375	G	A	1	171516863	1.22E-11	766345	45.80471526	0.09354
Lung cancer	Years of schooling	rs35309068	G	T	12	14535908	1.15E-14	766345	59.67788379	0.466
Lung cancer	Years of schooling	rs35316276	T	C	16	67850700	1.52E-09	766345	36.55885323	0.2942
Lung cancer	Years of schooling	rs35417702	T	C	7	71739916	1.93E-17	766345	72.25	0.5765
Lung cancer	Years of schooling	rs35475880	T	G	3	168853348	3.80E-13	766345	52.77184264	0.1837
Lung cancer	Years of schooling	rs36083520	C	T	4	23715876	2.60E-13	766345	53.36204227	0.1667
Lung cancer	Years of schooling	rs36119825	A	G	7	48820536	4.82E-10	766345	38.64330905	0.4694
Lung cancer	Years of schooling	rs363096	C	T	4	3180021	2.04E-15	766345	62.79641022	0.5748
Lung cancer	Years of schooling	rs3788556	C	T	22	39972162	2.78E-11	766345	44.28863582	0.5408
Lung cancer	Years of schooling	rs3809634	G	A	16	53538157	1.09E-08	766345	32.7060336	0.335
Lung cancer	Years of schooling	rs3890802	A	G	5	152081927	2.74E-09	766345	35.18787862	0.2687
Lung cancer	Years of schooling	rs3897821	G	A	1	243420388	8.25E-17	766345	69.62975309	0.3503
Lung cancer	Years of schooling	rs4073894	A	G	7	104466964	5.40E-13	766345	52.16810045	0.1769
Lung cancer	Years of schooling	rs4328757	T	C	3	36938180	9.39E-10	766345	37.60367948	0.6514
Lung cancer	Years of schooling	rs4352658	T	C	6	88279872	5.55E-12	766345	47.37729803	0.09014
Lung cancer	Years of schooling	rs4369924	A	G	20	41954383	5.82E-09	766345	33.87836949	0.1684
Lung cancer	Years of schooling	rs4382592	G	T	9	134870755	1.01E-18	766345	78.20295106	0.699
Lung cancer	Years of schooling	rs4384309	A	G	10	133110596	2.52E-10	766345	40.16022174	0.4796
Lung cancer	Years of schooling	rs4392737	G	A	6	145110726	2.24E-08	766345	31.43773598	0.3827
Lung cancer	Years of schooling	rs4442732	G	A	14	61025617	1.49E-09	766345	36.4788546	0.5969
Lung cancer	Years of schooling	rs4497562	G	A	13	62612604	3.73E-10	766345	39.32335069	0.2823
Lung cancer	Years of schooling	rs4667025	A	G	2	186150287	3.85E-08	766345	30.25	0.3878
Lung cancer	Years of schooling	rs4700393	G	A	5	60098267	1.51E-34	766345	150.5673356	0.5289
Lung cancer	Years of schooling	rs4726070	A	G	7	151328218	5.95E-13	766345	51.6911415	0.6207
Lung cancer	Years of schooling	rs4743923	C	T	9	96251061	2.42E-08	766345	31.3218298	0.3673
Lung cancer	Years of schooling	rs4778058	C	T	15	93456069	2.40E-09	766345	35.78854671	0.5221
Lung cancer	Years of schooling	rs4787457	G	A	16	28555400	3.73E-23	766345	97.85256327	0.3146
Lung cancer	Years of schooling	rs4810227	A	G	20	59841800	3.57E-13	766345	52.83213061	0.6344
Lung cancer	Years of schooling	rs4839155	G	T	1	112161489	3.94E-10	766345	39.125025	0.25
Lung cancer	Years of schooling	rs4846724	A	G	1	221967817	2.26E-09	766345	35.85896194	0.4915
Lung cancer	Years of schooling	rs4888746	G	A	16	78172252	4.15E-08	766345	29.93473378	0.3776
Lung cancer	Years of schooling	rs4904523	A	G	14	89723630	3.71E-08	766345	30.31474048	0.4592
Lung cancer	Years of schooling	rs4945424	A	C	11	80305937	6.94E-09	766345	33.65356862	0.415
Lung cancer	Years of schooling	rs4964046	G	A	12	27305310	3.36E-09	766345	34.99586542	0.335
Lung cancer	Years of schooling	rs4972400	A	G	2	174171884	1.70E-10	766345	40.79045206	0.352
Lung cancer	Years of schooling	rs4984541	G	A	15	96911139	2.77E-09	766345	35.48015123	0.2415
Lung cancer	Years of schooling	rs535307	G	A	7	105345398	4.73E-08	766345	29.77362949	0.6769
Lung cancer	Years of schooling	rs56391344	A	G	15	78006899	1.34E-15	766345	63.59455281	0.2381
Lung cancer	Years of schooling	rs575113	A	G	1	110046373	5.30E-12	766345	47.72878367	0.2772
Lung cancer	Years of schooling	rs59123361	A	G	1	110766454	5.87E-13	766345	51.78063556	0.1054
Lung cancer	Years of schooling	rs6122735	T	C	20	47523732	1.49E-09	766345	36.41498216	0.4133
Lung cancer	Years of schooling	rs6123924	G	A	20	58219764	7.55E-11	766345	42.2776641	0.1599
Lung cancer	Years of schooling	rs613872	T	G	18	53210302	1.20E-14	766345	59.43255254	0.8282
Lung cancer	Years of schooling	rs61747885	T	G	4	140640703	4.13E-09	766345	34.63447714	0.1412
Lung cancer	Years of schooling	rs62097985	T	C	18	50810675	6.06E-14	766345	56.0757166	0.4116
Lung cancer	Years of schooling	rs62157915	C	T	2	98897183	1.96E-09	766345	36.10352259	0.05952
Lung cancer	Years of schooling	rs62183776	T	C	2	172858117	1.65E-09	766345	36.33256174	0.1905
Lung cancer	Years of schooling	rs62184480	T	C	2	212654200	1.28E-15	766345	64	0.2449
Lung cancer	Years of schooling	rs62439690	A	G	7	21417556	2.18E-08	766345	31.39464874	0.267
Lung cancer	Years of schooling	rs62444881	T	C	7	2052318	5.79E-17	766345	69.95742105	0.1905
Lung cancer	Years of schooling	rs6493265	T	C	15	47513253	1.70E-15	766345	63.35794028	0.3895
Lung cancer	Years of schooling	rs6513959	G	A	20	43620856	1.88E-10	766345	40.47710738	0.2789
Lung cancer	Years of schooling	rs6557171	C	T	6	152234593	4.15E-18	766345	74.95158878	0.7245
Lung cancer	Years of schooling	rs66568921	G	T	3	85672018	7.49E-18	766345	73.94110011	0.3639
Lung cancer	Years of schooling	rs6731373	A	G	2	68503044	3.47E-12	766345	48.15286469	0.3367
Lung cancer	Years of schooling	rs67885444	T	C	8	28678973	1.48E-09	766345	36.72777943	0.1718
Lung cancer	Years of schooling	rs67890737	A	C	2	228984644	2.01E-10	766345	40.63172186	0.3265
Lung cancer	Years of schooling	rs6803651	T	G	3	64431730	4.36E-11	766345	43.23827069	0.415
Lung cancer	Years of schooling	rs6805241	C	T	3	116532683	3.09E-12	766345	48.44982892	0.1973
Lung cancer	Years of schooling	rs6938002	A	G	6	37526024	5.41E-09	766345	33.94914631	0.3963
Lung cancer	Years of schooling	rs6959891	G	A	7	54714000	1.74E-09	766345	36.12709611	0.2959
Lung cancer	Years of schooling	rs7012546	T	C	8	105067737	4.93E-09	766345	34.41323012	0.4201
Lung cancer	Years of schooling	rs702606	C	T	5	53167117	1.12E-08	766345	32.581264	0.1701
Lung cancer	Years of schooling	rs7029718	A	G	9	23358495	1.85E-44	766345	196.4830559	0.4354
Lung cancer	Years of schooling	rs7031698	C	T	9	82441486	1.26E-09	766345	36.70242247	0.7755
Lung cancer	Years of schooling	rs710629	A	G	12	67697856	2.96E-09	766345	35.39241597	0.6565
Lung cancer	Years of schooling	rs71646142	T	C	1	212369228	3.11E-09	766345	35.12064389	0.1735
Lung cancer	Years of schooling	rs7233920	A	G	18	37416318	7.13E-11	766345	42.3788109	0.216
Lung cancer	Years of schooling	rs7257460	C	T	19	30746753	1.25E-09	766345	36.70180006	0.2704
Lung cancer	Years of schooling	rs72807818	A	G	2	51819019	2.79E-14	766345	57.74793714	0.1241
Lung cancer	Years of schooling	rs72828517	C	T	6	19036035	2.83E-16	766345	67.18144133	0.1412
Lung cancer	Years of schooling	rs72840994	G	T	10	87124801	7.77E-09	766345	33.32923954	0.182
Lung cancer	Years of schooling	rs730384	A	G	14	74889870	3.01E-09	766345	35.30166547	0.4558
Lung cancer	Years of schooling	rs7321274	G	A	13	69146186	1.59E-09	766345	36.51366771	0.1956
Lung cancer	Years of schooling	rs73301698	A	G	12	15539771	5.81E-10	766345	38.52350684	0.2262
Lung cancer	Years of schooling	rs7332724	T	C	13	91629272	1.26E-09	766345	36.95867977	0.2619
Lung cancer	Years of schooling	rs73344830	G	A	10	103816828	1.95E-23	766345	100	0.602
Lung cancer	Years of schooling	rs736282	C	T	14	94287860	2.07E-10	766345	40.50948097	0.5153
Lung cancer	Years of schooling	rs73874335	T	C	3	157933483	3.40E-08	766345	30.3872745	0.05952
Lung cancer	Years of schooling	rs743316	C	T	21	35252696	1.20E-08	766345	32.45712371	0.182
Lung cancer	Years of schooling	rs74643044	C	T	5	102535528	1.80E-09	766345	36.21794545	0.02721
Lung cancer	Years of schooling	rs74701752	T	G	1	20875676	2.38E-08	766345	31.16381656	0.09524
Lung cancer	Years of schooling	rs7481514	G	A	11	131291963	1.56E-09	766345	36.27016791	0.665
Lung cancer	Years of schooling	rs74998289	G	T	17	43913558	1.31E-17	766345	73.09045824	0.2398
Lung cancer	Years of schooling	rs7594904	C	T	2	101184651	2.05E-08	766345	31.37294931	0.4184
Lung cancer	Years of schooling	rs76076331	T	C	2	10977585	4.40E-14	766345	57.03903811	0.131
Lung cancer	Years of schooling	rs7650602	C	T	3	141147414	4.11E-08	766345	30.15358572	0.4286
Lung cancer	Years of schooling	rs77025239	A	G	3	180734185	1.33E-09	766345	36.92899408	0.1088
Lung cancer	Years of schooling	rs77128898	T	C	11	61313525	9.47E-09	766345	33.0028796	0.02211
Lung cancer	Years of schooling	rs77702622	A	G	8	143367857	2.99E-12	766345	48.60195128	0.07653
Lung cancer	Years of schooling	rs77835879	G	A	12	26522623	2.68E-08	766345	30.90278983	0.09014
Lung cancer	Years of schooling	rs7796203	A	G	7	117505487	3.60E-10	766345	39.44721453	0.5255
Lung cancer	Years of schooling	rs7803932	A	G	7	70203673	2.44E-10	766345	40.03641632	0.1565
Lung cancer	Years of schooling	rs7808399	G	A	7	8075222	3.78E-10	766345	39.1539277	0.5476
Lung cancer	Years of schooling	rs7863447	A	G	9	14155418	5.91E-13	766345	51.86472398	0.8333
Lung cancer	Years of schooling	rs78721320	A	G	5	3304854	2.28E-09	766345	35.61746002	0.2041
Lung cancer	Years of schooling	rs790647	A	C	10	106776484	2.17E-13	766345	53.82619351	0.2347
Lung cancer	Years of schooling	rs7924036	T	G	10	65191645	1.07E-18	766345	77.95851211	0.5391
Lung cancer	Years of schooling	rs79265434	G	A	7	24621381	6.08E-19	766345	79.15565818	0.1173
Lung cancer	Years of schooling	rs79269403	A	G	3	108036819	1.17E-12	766345	50.31259612	0.2228
Lung cancer	Years of schooling	rs795230	T	C	11	30774525	2.97E-08	766345	30.6349378	0.4184
Lung cancer	Years of schooling	rs79523955	G	A	1	28799065	1.87E-10	766345	40.54494375	0.09524
Lung cancer	Years of schooling	rs7977614	G	A	12	110115286	2.09E-11	766345	44.78178247	0.3078
Lung cancer	Years of schooling	rs7993663	C	T	13	55761771	3.25E-11	766345	43.94647141	0.3571
Lung cancer	Years of schooling	rs8008382	C	T	14	104054425	6.12E-11	766345	42.63737034	0.6871
Lung cancer	Years of schooling	rs80171383	A	G	11	46084677	1.83E-09	766345	36.1994456	0.1241
Lung cancer	Years of schooling	rs8020034	A	G	14	26981100	1.17E-15	766345	63.85658268	0.2058
Lung cancer	Years of schooling	rs818415	G	T	16	65448079	1.72E-08	766345	31.80135944	0.182
Lung cancer	Years of schooling	rs837080	C	T	8	130925116	1.43E-10	766345	41.2617301	0.4932
Lung cancer	Years of schooling	rs892612	C	A	5	136533365	6.63E-10	766345	38.1579875	0.8418
Lung cancer	Years of schooling	rs894067	A	G	11	76454408	2.74E-09	766345	35.38550204	0.3929
Lung cancer	Years of schooling	rs9289300	C	T	3	127144988	1.10E-10	766345	41.75147929	0.1837
Lung cancer	Years of schooling	rs9320493	G	A	6	114742697	6.13E-09	766345	33.73673611	0.8639
Lung cancer	Years of schooling	rs9342482	T	G	6	66223843	1.36E-10	766345	41.16818264	0.2908
Lung cancer	Years of schooling	rs9349956	C	A	6	14718260	6.28E-17	766345	69.8896	0.2398
Lung cancer	Years of schooling	rs9372625	A	G	6	98344031	6.76E-42	766345	183.3254455	0.4133
Lung cancer	Years of schooling	rs9384679	T	C	6	108864419	4.88E-08	766345	29.69011493	0.4082
Lung cancer	Years of schooling	rs9386319	G	A	6	96566419	1.27E-08	766345	32.43760735	0.4269
Lung cancer	Years of schooling	rs9386787	G	A	6	109600293	1.82E-08	766345	31.75653979	0.5136
Lung cancer	Years of schooling	rs9436866	C	A	1	69427576	7.45E-11	766345	42.40758612	0.09524
Lung cancer	Years of schooling	rs9503598	A	G	6	3446263	3.12E-10	766345	39.81536199	0.4388
Lung cancer	Years of schooling	rs9556958	T	C	13	99100046	2.38E-10	766345	40.35986159	0.5289
Lung cancer	Years of schooling	rs9616906	A	G	22	51104680	2.92E-18	766345	75.75070984	0.4235
Lung cancer	Years of schooling	rs9679654	C	T	2	61836773	1.29E-09	766345	36.70105462	0.4847
Lung cancer	Years of schooling	rs9704097	A	C	11	24980643	1.61E-09	766345	36.28124893	0.4728
Lung cancer	Years of schooling	rs9882532	C	T	3	16865845	8.17E-12	766345	46.57869705	0.3639
Lung cancer	Years of schooling	rs9914918	A	G	17	46962021	8.90E-10	766345	37.34567901	0.2823
Lung cancer	Years of schooling	rs9933256	G	A	16	1246748	4.57E-11	766345	43.46795565	0.4082
Lung cancer	Years of schooling	rs9936270	T	C	16	12215741	6.43E-12	766345	47.1788593	0.3078
Lung cancer	Years of schooling	rs9964724	T	C	18	35159124	2.66E-27	766345	116.8289289	0.6599
Lung cancer	Years of schooling	rs9995567	A	G	4	163698499	1.93E-08	766345	31.43555107	0.3827
